# Supplementary material for: A single nanobody neutralizes multiple epochally evolving human noroviruses by modulating capsid plasticity
Source: Nat Commun. 2023 Oct 16;14:6516. doi: 10.1038/s41467-023-42146-0 (PMC10579229; doi:10.1038/s41467-023-42146-0)
Supplement: Supplementary file 4 — Source Data [file 41467_2023_42146_MOESM4_ESM.xlsx]

## Sheet: Figure 1
Figure 1a
	Control		124.795	128.339	89.6786	87.3964	91.3879	85.7233	129.275	138.333	83.064	82.9492	82.8001	76.2595
	25K		0.178904	0.150855	0.141715	0.146345	0.218355	0.18576	0.110447	0.094431	0.06014	0.081293	0.0925644	0.0967069
	5K		0.242365	0.243515	0.202296	0.222186	0.363802	0.282389	0.13219	0.143813	0.101437	0.105418	0.143136	0.178169
	1K		3.70077	3.67883	0.921028	0.887559	1.86873	1.89669	3.10097	4.22766	0.601756	0.484268	1.22111	1.20853
	203		21.5849	20.0063	13.2125	14.4433	19.8149	21.3476	16.9451	19.8053	12.1182	13.6625	15.4377	16.8039
	41		93.1561	88.5115	94.5986	91.9012	32.8007	34.0862	77.4154	97.8919	97.7541	102.96	29.8048	33.694
	8		76.4323	74.9053	70.5316	70.6494	54.3892	54.0842	78.8186	75.2073	52.9631	72.8274	47.0135	57.9146
Figure 1b
	Control		109.604	116.674	169.381	125.585	39.985	38.7705
	25K		0.220675	0.343147	0.89505	0.394303	0.411034	0.390502
	5K		0.555625	0.335258	6.83863	5.83681	0.615107	0.780297
	1K		23.8883	29.2054	10.1969	8.18094	8.1929	3.09952
	203		19.2674	19.5305	35.1656	35.7792	65.7621	66.5337
	41		28.1812	42.2613	91.7999	115.348	79.4015	59.7283
	8		76.4921	74.964	70.5868	70.7047	54.4317	54.1265
Figure 1c
	Control		142.954	168.483	78.461	84.5073	62.1539	63.4403
	25K		0.481535	0.178687	0.21118	0.833542	0.679038	0.131263
	5K		4.78332	4.62516	12.256	13.3334	0.56994	0.375682
	1K		12.4912	11.2376	32.659	32.7047	39.6027	35.3311
	203		26.1024	26.2612	34.627	37.69	58.8183	57.5252
	41		20.6927	20.2976	26.4479	29.3606	85.8859	93.9764
	8		107.99	105.58	70.4675	65.3359	88.5002	96.837
Figure 1d
	Control		92.915	86.5936	74.8839	74.4818	141.904	129.221
	25K		124.164	100.992	49.1283	45.5402	105.763	94.5099
	5K		99.3972	88.6223	69.6212	65.9264	92.6121	83.045
	1K		89.2447	83.8992	92.4219	91.2972	113.228	118.506
	203		60.469	54.1771	98.8923	94.0716	74.0734	74.841
	41		86.6277	84.7359	55.1281	53.3459	113.919	104.484
	8		99.6447	91.0545	88.7182	90.4775	37.9883	35.741

## Sheet: Supplementary Figure 2
Record	Type	Sample Name	T	Z-Ave	PdI	Pk 1 Mean Int	Pk 2 Mean Int	Pk 3 Mean Int	Pk 1 Area Int	Pk 2 Area Int	Pk 3 Area Int	Scattering Angle
			°C	d.nm		d.nm	d.nm	d.nm	Percent	Percent	Percent	°
1	Size	GII.4 VLP 1	25	68.91	0.194	78.36	4557	0	97.6	2.4	0	173
2	Size	GII.4 VLP 2	25	67.98	0.196	78.6	4391	0	97.7	2.3	0	173
3	Size	GII.4 VLP 3	25	68.67	0.207	77.28	4063	0	96.3	3.7	0	173
4	Size	GII.4 VLP + M4 1	25	53.3	0.48	39.9	263	5171	70.8	25.7	3.5	173
5	Size	GII.4 VLP + M4 2	25	54.7	0.525	38.85	291.4	5010	65.9	30	4.2	173
6	Size	GII.4 VLP + M4 3	25	52.66	0.482	38.64	278.9	5109	69.6	26.8	3.6	173
7	Size	GII.3 VLP 1	25	65.89	0.359	64.38	384.1	4827	80.7	15.7	3.6	173
8	Size	GII.3 VLP 2	25	65.39	0.342	57.54	504.7	4570	79	17.2	3.8	173
9	Size	GII.3 VLP 3	25	64.48	0.385	56.14	476	4815	79.2	16.8	3.9	173
10	Size	GII.3 VLP +M4 1	25	104.1	0.605	238.8	32.67	5139	61.9	32.6	5.6	173
11	Size	GII.3 VLP +M4 2	25	98.9	0.639	276.6	33.87	5322	68	30.7	1.3	173
12	Size	GII.3 VLP +M4 3	25	112.4	0.549	234.7	32.45	5361	66.3	30.6	3.1	173
13	Size	GI-1 VLP 1	25	47.31	0.244	44.77	5183	0	96.4	3.6	0	173
14	Size	GI-1 VLP 2	25	44.46	0.268	41.58	5458	0	98.6	1.4	0	173
15	Size	GI-1 VLP 3	25	44.06	0.201	45.45	5177	0	98.2	1.8	0	173
16	Size	GI-1 VLP+ M4 1	25	45.15	0.148	50.25	0	0	100	0	0	173
17	Size	GI-1 VLP+ M4 2	25	42.7	0.155	45.97	0	0	100	0	0	173
18	Size	GI-1 VLP+ M4 3	25	42.25	0.116	46.9	0	0	100	0	0	173

## Sheet: Supplementary Figure 3
	GI1	GI1 + M4			G.II3+M4	G.II3+M4			G.II4+M4	G.II4+M4
0	0.000100177	8.58939e-05		0	3.12125e-05	3.34238e-05		0	5.4312e-05	5.50162e-05
3.0303	0.000823137	0.00506		3.0303	0.000520032	0.00551		3.0303	0.00023604	3.0638e-15
6.06061	0.000678717	7.02619e-16		6.06061	0.000517724	0.00575		6.06061	1.45399e-05	7.47748e-16
9.09091	0.000647573	1.59402e-12		9.09091	0.000425214	2.48798e-06		9.09091	3.78147e-06	6.78467e-16
12.1212	0.000231697	1.16742e-15		12.1212	0.00013147	5.27653e-07		12.1212	1.68331e-06	6.0574e-06
15.1515	0.00012406	4.26506e-16		15.1515	7.03934e-05	1.08158e-05		15.1515	1.06114e-06	0.01024
18.1818	0.000114911	8.77545e-16		18.1818	7.97793e-05	6.85025e-05		18.1818	1.42868e-06	0.00477
21.2121	8.36824e-05	4.60574e-13		21.2121	8.63684e-05	0.000132833		21.2121	3.42236e-06	0.00654
24.2424	6.47432e-05	4.27959e-09		24.2424	6.03125e-05	0.000184276		24.2424	9.00065e-06	0.0045
27.2727	0.000156235	3.04803e-06		27.2727	3.64749e-05	0.000273468		27.2727	4.60426e-05	0.00426
30.303	0.00050054	0.000151301		30.303	8.78115e-05	0.000306949		30.303	0.000596938	0.00348
33.3333	0.000426237	0.000396859		33.3333	0.0008296	0.000410972		33.3333	0.00363	0.00391
36.3636	0.000146211	0.000220857		36.3636	0.00227	0.00181		36.3636	0.00235	0.0068
39.3939	3.96046e-05	0.000113513		39.3939	0.0013	0.01175		39.3939	0.000721434	0.00769
42.4242	3.43357e-05	9.22028e-05		42.4242	0.00058632	0.00715		42.4242	0.000661406	0.0037
45.4545	0.000119664	0.000110468		45.4545	0.000632572	0.00174		45.4545	0.000808566	0.00164
48.4848	0.000243983	0.000201228		48.4848	0.000860215	0.0013		48.4848	0.000748198	0.00104
51.5152	0.000396197	0.000319324		51.5152	0.000917739	0.00151		51.5152	0.000563741	0.000813521
54.5455	0.000668946	0.000488446		54.5455	0.000942099	0.00155		54.5455	0.000395105	0.000682963
57.5758	0.00033989	0.000579709		57.5758	0.000879681	0.00139		57.5758	0.000327184	0.000558718
60.6061	1.70638e-05	0.000150203		60.6061	0.00069154	0.00111		60.6061	0.000374455	0.000426134
63.6364	2.59648e-07	2.49282e-05		63.6364	0.000598752	0.000898846		63.6364	0.000519539	0.000312333
66.6667	3.21429e-06	0.000128905		66.6667	0.000769498	0.000696408		66.6667	0.000562311	0.000261926
69.697	0.02607	0.02131		69.697	0.000833573	0.000497318		69.697	0.000724195	0.000286926
72.7273	0.08351	0.06554		72.7273	0.000598518	0.000343488		72.7273	0.00125	0.000422193
75.7576	0.0017	0.00427		75.7576	0.000433537	0.000256707		75.7576	0.00223	0.000808079
78.7879	0.00208	0.0016		78.7879	0.000539792	0.000240493		78.7879	0.00334	0.00168
81.8182	0.00337	0.00225		81.8182	0.00174	0.000249635		81.8182	0.00364	0.00263
84.8485	0.00214	0.00223		84.8485	0.0048	0.000234884		84.8485	0.00413	0.00243
87.8788	0.00127	0.00165		87.8788	0.003	0.000197117		87.8788	0.00474	0.00159
90.9091	0.00112	0.00132		90.9091	0.00113	0.000166572		90.9091	0.00356	0.000978675
93.9394	0.00103	0.00117		93.9394	0.000789575	0.000143188		93.9394	0.002	0.000658433
96.9697	0.000819807	0.000959849		96.9697	0.000845149	0.000112528		96.9697	0.00127	0.000483474
100	0.00079972	0.000751954		100	0.000860506	8.48379e-05		100	0.000997562	0.00037587
103.03	0.00089428	0.000669357		103.03	0.000722721	6.8863e-05		103.03	0.000948123	0.000301874
106.061	0.00121	0.000698487		106.061	0.000625629	6.05698e-05		106.061	0.000962256	0.000245683
109.091	0.00147	0.000714156		109.091	0.000584107	5.70891e-05		109.091	0.000879899	0.000201405
112.121	0.00118	0.000666517		112.121	0.00049402	5.74618e-05		112.121	0.000752945	0.000165618
115.152	0.000765283	0.000573327		115.152	0.000425612	5.78554e-05		115.152	0.00071725	0.000136581
118.182	0.000465404	0.000437916		118.182	0.00046517	5.26647e-05		118.182	0.000928496	0.000113872
121.212	0.00028356	0.00031004		121.212	0.000555962	4.43172e-05		121.212	0.0015	9.56389e-05
124.242	0.000202603	0.000224737		124.242	0.00057895	3.80197e-05		124.242	0.00202	8.07804e-05
127.273	0.000187393	0.00020378		127.273	0.000479597	3.38471e-05		127.273	0.00186	6.81538e-05
130.303	0.000228686	0.000213912		130.303	0.000362444	3.0859e-05		130.303	0.00139	5.70933e-05
133.333	0.00026638	0.000216788		133.333	0.00033375	2.81013e-05		133.333	0.00104	4.7754e-05
136.364	0.000220639	0.000199344		136.364	0.000351634	2.52048e-05		136.364	0.000911455	4.0687e-05
139.394	0.000153395	0.000170233		139.394	0.00036466	2.34873e-05		139.394	0.000867908	3.56538e-05
142.424	0.000143542	0.00015328		142.424	0.00035933	2.34306e-05		142.424	0.000786053	3.19158e-05
145.455	0.000181838	0.000143514		145.455	0.000341492	2.38566e-05		145.455	0.000702261	2.89112e-05
148.485	0.000175046	0.000116943		148.485	0.000366801	2.34581e-05		148.485	0.000670411	2.61993e-05
151.515	0.000121177	8.09391e-05		151.515	0.000379965	2.18981e-05		151.515	0.000658699	2.3397e-05
154.545	9.17098e-05	5.93749e-05		154.545	0.000339571	1.97646e-05		154.545	0.000655615	2.07054e-05
157.576	7.90258e-05	5.42669e-05		157.576	0.000309487	1.84085e-05		157.576	0.000708928	1.80138e-05
160.606	6.88642e-05	5.36156e-05		160.606	0.000317876	1.87669e-05		160.606	0.000771238	1.57801e-05
163.636	6.3483e-05	4.73079e-05		163.636	0.000323387	2.04565e-05		163.636	0.000720799	1.39126e-05
166.667	6.58025e-05	4.02518e-05		166.667	0.00028503	2.19459e-05		166.667	0.00059337	1.22701e-05
169.697	7.26707e-05	3.50265e-05		169.697	0.000248221	2.17931e-05		169.697	0.00050342	1.07225e-05
172.727	8.62103e-05	2.80696e-05		172.727	0.000245925	2.04305e-05		172.727	0.000482095	9.06551e-06
175.758	9.65379e-05	2.08313e-05		175.758	0.000256547	1.94963e-05		175.758	0.000489019	7.83445e-06
178.788	8.53001e-05	1.59762e-05		178.788	0.000255866	1.95303e-05		178.788	0.000490631	7.10887e-06
181.818	6.72208e-05	1.27178e-05		181.818	0.000237161	1.97827e-05		181.818	0.00049058	6.34801e-06
184.848	5.18156e-05	1.0518e-05		184.848	0.000222618	1.95067e-05		184.848	0.000500371	5.60593e-06
187.879	4.11326e-05	9.19872e-06		187.879	0.000231311	1.84147e-05		187.879	0.000506211	5.16272e-06
190.909	3.46595e-05	8.3177e-06		190.909	0.000246742	1.66305e-05		190.909	0.000498939	4.78815e-06
193.939	3.03034e-05	7.87598e-06		193.939	0.000243916	1.49865e-05		193.939	0.000480922	4.3156e-06
196.97	3.0448e-05	7.72491e-06		196.97	0.00023529	1.42192e-05		196.97	0.00044416	3.96849e-06
200	3.40676e-05	7.2799e-06		200	0.00023853	1.42184e-05		200	0.000394861	3.82953e-06
203.03	3.93949e-05	6.50925e-06		203.03	0.000243949	1.46554e-05		203.03	0.000358762	3.70758e-06
206.061	4.26231e-05	5.91889e-06		206.061	0.000239455	1.54655e-05		206.061	0.000339604	3.52947e-06
209.091	3.91624e-05	5.64188e-06		209.091	0.00022775	1.63889e-05		209.091	0.000319426	3.4563e-06
212.121	3.16084e-05	5.28343e-06		212.121	0.000217318	1.70513e-05		212.121	0.000298558	3.51823e-06
215.152	2.55487e-05	4.6509e-06		215.152	0.000204633	1.7788e-05		215.152	0.000289807	3.51017e-06
218.182	2.3281e-05	4.10484e-06		218.182	0.000182125	1.89153e-05		218.182	0.000296729	3.31536e-06
221.212	2.38481e-05	3.8687e-06		221.212	0.000158876	1.99893e-05		221.212	0.000306468	3.10339e-06
224.242	2.52989e-05	3.85204e-06		224.242	0.000140664	2.06859e-05		224.242	0.000298549	3.0836e-06
227.273	2.48772e-05	3.87178e-06		227.273	0.000123308	2.12786e-05		227.273	0.000268084	3.24054e-06
230.303	2.15581e-05	3.78853e-06		230.303	0.000110097	2.2102e-05		230.303	0.000228682	3.37762e-06
233.333	1.85577e-05	3.61356e-06		233.333	0.000108936	2.32733e-05		233.333	0.000204423	3.31193e-06
236.364	1.7763e-05	3.49513e-06		236.364	0.000120128	2.45948e-05		236.364	0.00020247	3.13413e-06
239.394	1.79926e-05	3.47434e-06		239.394	0.000136551	2.56332e-05		239.394	0.000205212	3.07388e-06
242.424	1.77843e-05	3.47957e-06		242.424	0.000150597	2.61488e-05		242.424	0.000198171	3.17606e-06
245.455	1.7646e-05	3.33719e-06		245.455	0.000157825	2.62493e-05		245.455	0.000187264	3.32455e-06
248.485	1.87597e-05	3.07301e-06		248.485	0.000162711	2.64161e-05		248.485	0.000178315	3.38265e-06
251.515	2.13234e-05	2.83831e-06		251.515	0.000165548	2.77467e-05		251.515	0.00017051	3.24761e-06
254.545	2.48881e-05	2.6353e-06		254.545	0.000154795	3.10751e-05		254.545	0.000163374	3.03405e-06
257.576	2.93299e-05	2.49505e-06		257.576	0.000132298	3.58515e-05		257.576	0.000158631	2.94929e-06
260.606	3.32185e-05	2.47142e-06		260.606	0.000116266	4.07559e-05		260.606	0.000154558	3.02652e-06
263.636	3.34777e-05	2.477e-06		263.636	0.000111725	4.46134e-05		263.636	0.000148891	3.19168e-06
266.667	3.17849e-05	2.49255e-06		266.667	0.000109569	4.63275e-05		266.667	0.000142231	3.37756e-06
269.697	3.34552e-05	2.61728e-06		269.697	0.000102156	4.62893e-05		269.697	0.000137205	3.49719e-06
272.727	4.05231e-05	2.89185e-06		272.727	9.32734e-05	4.6479e-05		272.727	0.000139071	3.46898e-06
275.758	4.77475e-05	3.22746e-06		275.758	9.07286e-05	4.79155e-05		275.758	0.000153922	3.36672e-06
278.788	4.69153e-05	3.46875e-06		278.788	9.42424e-05	4.99517e-05		278.788	0.000185116	3.34215e-06
281.818	4.20318e-05	3.56124e-06		281.818	0.000101706	5.15646e-05		281.818	0.000224993	3.43591e-06
284.848	4.13231e-05	3.64735e-06		284.848	0.000116612	5.28425e-05		284.848	0.000258251	3.63117e-06
287.879	4.74615e-05	3.85222e-06		287.879	0.00014136	5.52684e-05		287.879	0.00028411	3.9161e-06
290.909	6.15976e-05	4.25367e-06		290.909	0.000177825	6.02391e-05		290.909	0.00031809	4.2387e-06
293.939	8.90339e-05	4.87158e-06		293.939	0.000237797	6.84314e-05		293.939	0.000383037	4.46605e-06
296.97	0.000144849	5.69183e-06		296.97	0.000349789	8.04551e-05		296.97	0.000526665	4.46115e-06
300	0.000515881	1.32623e-05		300	0.00118	0.000193987		300	0.00172	8.60359e-06

## Sheet: Supplementary Figure 4
GII.4 vs. biotinylated M4 replicate 1																						GII.4 vs. biotinylated M4 replicate 2																						GII.3 vs. biotinylated M4 replicate 1
Conc1	1e-08		Conc1	5e-09		Conc1	2.5e-09		Conc1	1.25e-09		Conc1	6.25e-10		Conc1	3.125e-10		Conc1	1.563e-10			Conc1	1e-08		Conc1	5e-09		Conc1	2.5e-09		Conc1	1.25e-09		Conc1	6.25e-10		Conc1	3.125e-10		Conc1	1.563e-10			Conc1	2e-08		Conc1	1e-08
Start1	0		Start1	0		Start1	0		Start1	0		Start1	0		Start1	0		Start1	0			Start1	0		Start1	0		Start1	0		Start1	0		Start1	0		Start1	0		Start1	0			Start1	0		Start1	0
Stop1	299.8		Stop1	299.8		Stop1	299.8		Stop1	299.8		Stop1	299.8		Stop1	299.8		Stop1	299.8			Stop1	299.8		Stop1	299.8		Stop1	299.8		Stop1	299.8		Stop1	299.8		Stop1	299.8		Stop1	299.8			Stop1	299.8		Stop1	299.8
Kobs	1.24722		Kobs	1.24722		Kobs	1.24722		Kobs	1.24722		Kobs	1.24722		Kobs			Kobs				Kobs	1.43348		Kobs	1.43348		Kobs	1.43348		Kobs	1.43348		Kobs			Kobs			Kobs				Kobs			Kobs	3.50472
Error Kobs	0.0104695		Error Kobs	0.0104695		Error Kobs	0.0104695		Error Kobs	0.0104695		Error Kobs	0.0104695		Error Kobs			Error Kobs				Error Kobs	0.013308		Error Kobs	0.013308		Error Kobs	0.013308		Error Kobs	0.013308		Error Kobs			Error Kobs			Error Kobs				Error Kobs			Error Kobs	0.0425047
Koff	2.34331e-54		Koff	2.34331e-54		Koff	2.34331e-54		Koff	2.34331e-54		Koff	2.34331e-54		Koff			Koff				Koff	2.34331e-54		Koff	2.34331e-54		Koff	2.34331e-54		Koff	2.34331e-54		Koff			Koff			Koff				Koff			Koff	0.00168174
Error Koff	8.94087e-06		Error Koff	8.94087e-06		Error Koff	8.94087e-06		Error Koff	8.94087e-06		Error Koff	8.94087e-06		Error Koff			Error Koff				Error Koff	1.00705e-05		Error Koff	1.00705e-05		Error Koff	1.00705e-05		Error Koff	1.00705e-05		Error Koff			Error Koff			Error Koff				Error Koff			Error Koff	1.57753e-05
Time1	Data1	Fit1	Time1	Data1	Fit1	Time1	Data1	Fit1	Time1	Data1	Fit1	Time1	Data1	Fit1	Time1	Data1	Fit1	Time1	Data1	Fit1		Time1	Data1	Fit1	Time1	Data1	Fit1	Time1	Data1	Fit1	Time1	Data1	Fit1	Time1	Data1	Fit1	Time1	Data1	Fit1	Time1	Data1	Fit1		Time1	Data1	Fit1	Time1	Data1	Fit1
0	-0.00188758	0	0	0.00011213	0	0	-0.00208612	0	0	-0.00297075	0	0	-0.00765293	0	0	-0.00218749	0	0	-0.00559347	0		0	0.0106582	0	0	0.0076417	0	0	0.00656224	0	0	0.00126325	0	0	-0.000870505	0	0	0.00095803	0	0	0.000225067	0		0	0.0178634	0	0	0.0137454	0
0.2	-0.00142417	0.000430761	0.2	0.000188094	0.000218684	0.2	-0.0011021	0.000113285	0.2	-0.00269619	4.96501e-05	0.2	-0.00721341	2.80229e-05	0.2	-0.00240604	0	0.2	-0.00528084	0		0.2	0.0108248	0.000614539	0.2	0.00805629	0.000306483	0.2	0.00690662	0.000171156	0.2	0.00154604	8.64518e-05	0.2	-0.000195976	0	0.2	0.00187727	0	0.2	0.000320957	0		0.2	0.0186769	0	0.2	0.0147435	0.000700181
0.4	-0.00135357	0.000860449	0.4	9.28976e-05	0.000437096	0.4	-0.000747337	0.000226499	0.4	-0.00312553	9.92846e-05	0.4	-0.00697912	5.60415e-05	0.4	-0.00251248	0	0.4	-0.0055934	0		0.4	0.0109257	0.00122732	0.4	0.00782903	0.000612528	0.4	0.00671173	0.000342189	0.4	0.0008429	0.000172873	0.4	-0.000399374	0	0.4	0.00219897	0	0.4	-7.24143e-05	0		0.4	0.0194172	0	0.4	0.015536	0.00139524
0.6	-0.0011744	0.00128907	0.6	1.29181e-05	0.000655235	0.6	-0.000496877	0.000339643	0.6	-0.0035207	0.000148904	0.6	-0.00740211	8.40557e-05	0.6	-0.00239767	0	0.6	-0.00596305	0		0.6	0.0111403	0.00183834	0.6	0.00816796	0.000918134	0.6	0.00697955	0.0005131	0.6	0.000728251	0.000259263	0.6	-0.000160168	0	0.6	0.00278235	0	0.6	0.000235507	0		0.6	0.0201015	0	0.6	0.0161779	0.00208521
0.8	-0.000896111	0.00171662	0.8	0.000170551	0.000873103	0.8	-0.00023671	0.000452716	0.8	-0.00327941	0.000198507	0.8	-0.00739891	0.000112065	0.8	-0.00231776	0	0.8	-0.00580367	0		0.8	0.0113012	0.00244762	0.8	0.00809786	0.0012233	0.8	0.00697609	0.000683888	0.8	0.000636862	0.000345622	0.8	-0.000333781	0	0.8	0.00302446	0	0.8	0.000456149	0		0.8	0.0207227	0	0.8	0.0169723	0.00277013
1	-0.000769221	0.0021431	1	0.000839995	0.0010907	1	0.000223565	0.000565718	1	-0.00352804	0.000248096	1	-0.00727263	0.000140071	1	-0.00199615	0	1	-0.00601832	0		1	0.0110268	0.00305515	1	0.00780908	0.00152803	1	0.00633151	0.000854554	1	0.000105316	0.00043195	1	-0.00096561	0	1	0.00271853	0	1	0.000261057	0		1	0.0217026	0	1	0.0175062	0.00345003
1.2	-0.000183444	0.00256852	1.2	0.00138775	0.00130802	1.2	0.00101917	0.00067865	1.2	-0.00318461	0.000297668	1.2	-0.00707302	0.000168072	1.2	-0.00165923	0	1.2	-0.00584008	0		1.2	0.0110623	0.00366094	1.2	0.00778552	0.00183233	1.2	0.00585909	0.0010251	1.2	-0.000286923	0.000518247	1.2	-0.00114733	0	1.2	0.00291772	0	1.2	0.000146176	0		1.2	0.0229721	0	1.2	0.0182911	0.00412496
1.4	0.000668347	0.00299289	1.4	0.00180408	0.00152508	1.4	0.00181366	0.000791512	1.4	-0.00275801	0.000347226	1.4	-0.00660174	0.000196069	1.4	-0.00112162	0	1.4	-0.0054511	0		1.4	0.0111378	0.004265	1.4	0.00781972	0.00213619	1.4	0.00548204	0.00119552	1.4	-0.000270974	0.000604513	1.4	-0.00136105	0	1.4	0.00299578	0	1.4	0.00045156	0		1.4	0.0234882	0	1.4	0.0186447	0.00479496
1.6	0.00133353	0.00341619	1.6	0.0029009	0.00174186	1.6	0.00240549	0.000904304	1.6	-0.00249843	0.000396767	1.6	-0.00576486	0.000224061	1.6	-0.000655589	0	1.6	-0.00475708	0		1.6	0.0111358	0.00486733	1.6	0.00744073	0.00243961	1.6	0.00488559	0.00136582	1.6	8.9667e-05	0.000690748	1.6	-0.00183346	0	1.6	0.00277693	0	1.6	0.000547003	0		1.6	0.0238479	0	1.6	0.0186304	0.00546004
1.8	0.00144855	0.00383844	1.8	0.00321257	0.00195837	1.8	0.00209572	0.00101702	1.8	-0.00283405	0.000446294	1.8	-0.00604071	0.000252049	1.8	-0.000635079	0	1.8	-0.00457804	0		1.8	0.0114759	0.00546794	1.8	0.00811111	0.0027426	1.8	0.00482894	0.001536	1.8	0.000392486	0.000776952	1.8	-0.00159005	0	1.8	0.00344472	0	1.8	0.00108512	0		1.8	0.0241654	0	1.8	0.0192852	0.00612026
2	0.00189748	0.00425964	2	0.00329958	0.00217462	2	0.00234698	0.00112968	2	-0.00321827	0.000495805	2	-0.00592501	0.000280033	2	-0.00044734	0	2	-0.00428935	0		2	0.0120851	0.00606682	2	0.00870953	0.00304515	2	0.00453458	0.00170605	2	0.00103792	0.000863126	2	-0.00148657	0	2	0.00335246	0	2	0.00170813	0		2	0.0239348	0	2	0.0188783	0.00677565
2.2	0.00223299	0.00467979	2.2	0.00312145	0.00239059	2.2	0.00175944	0.00124226	2.2	-0.00357666	0.0005453	2.2	-0.00590148	0.000308012	2.2	-0.000357865	0	2.2	-0.00458791	0		2.2	0.0122452	0.00666399	2.2	0.00912239	0.00334728	2.2	0.00396366	0.00187598	2.2	0.00152412	0.000949268	2.2	-0.00132809	0	2.2	0.00326799	0	2.2	0.00200404	0		2.2	0.0243148	0	2.2	0.0188978	0.00742624
2.4	0.00254164	0.00509889	2.4	0.00347685	0.0026063	2.4	0.00154659	0.00135477	2.4	-0.00338143	0.00059478	2.4	-0.00569232	0.000335987	2.4	-0.000576822	0	2.4	-0.00450665	0		2.4	0.0120885	0.00725945	2.4	0.00948856	0.00364896	2.4	0.00485827	0.0020458	2.4	0.00195237	0.00103538	2.4	-0.00111955	0	2.4	0.00320993	0	2.4	0.00261044	0		2.4	0.0248137	0	2.4	0.0193954	0.00807207
2.6	0.00279531	0.00551695	2.6	0.00369946	0.00282173	2.6	0.00134743	0.00146721	2.6	-0.00327447	0.000644245	2.6	-0.00555891	0.000363957	2.6	-0.000267085	0	2.6	-0.00411747	0		2.6	0.0128404	0.00785321	2.6	0.0100697	0.00395022	2.6	0.00511146	0.00221549	2.6	0.0028246	0.00112146	2.6	-0.00093767	0	2.6	0.0033092	0	2.6	0.00290216	0		2.6	0.0255778	0	2.6	0.0203417	0.00871317
2.8	0.00309399	0.00593397	2.8	0.00413742	0.0030369	2.8	0.00119563	0.00157958	2.8	-0.00260266	0.000693694	2.8	-0.00544627	0.000391924	2.8	0.000335087	0	2.8	-0.00418416	0		2.8	0.0128297	0.00844527	2.8	0.0107308	0.00425105	2.8	0.005806	0.00238506	2.8	0.00371506	0.00120751	2.8	-0.000798745	0	2.8	0.00343778	0	2.8	0.00301858	0		2.8	0.0256387	0	2.8	0.0206066	0.00934958
3	0.00367258	0.00634994	3	0.0041627	0.0032518	3	0.00135296	0.00169188	3	-0.00253205	0.000743128	3	-0.00532444	0.000419885	3	0.000163974	0	3	-0.00423617	0		3	0.0130745	0.00903563	3	0.0107513	0.00455144	3	0.00598076	0.0025545	3	0.00387762	0.00129353	3	-0.000853892	0	3	0.00334134	0	3	0.00283397	0		3	0.0269953	0	3	0.0214593	0.00998134
3.2	0.00457776	0.00676489	3.2	0.00409558	0.00346643	3.2	0.00162749	0.00180411	3.2	-0.00279042	0.000792546	3.2	-0.00523748	0.000447843	3.2	0.000334304	0	3.2	-0.0040858	0		3.2	0.0138558	0.0096243	3.2	0.011077	0.0048514	3.2	0.0061508	0.00272383	3.2	0.00426446	0.00137952	3.2	-0.000738476	0	3.2	0.00301462	0	3.2	0.00275881	0		3.2	0.0279156	0	3.2	0.0225519	0.0106085
3.4	0.00460968	0.00717879	3.4	0.00424005	0.00368079	3.4	0.00142599	0.00191627	3.4	-0.003054	0.000841949	3.4	-0.00553879	0.000475796	3.4	0.000524708	0	3.4	-0.0042232	0		3.4	0.0140891	0.0102113	3.4	0.0108968	0.00515094	3.4	0.00601588	0.00289303	3.4	0.00416759	0.00146548	3.4	-0.000835212	0	3.4	0.00307601	0	3.4	0.00247561	0		3.4	0.0285373	0	3.4	0.022758	0.011231
3.6	0.00503985	0.00759167	3.6	0.00432132	0.00389489	3.6	0.00184295	0.00202836	3.6	-0.00303386	0.000891337	3.6	-0.00523675	0.000503745	3.6	0.000893383	0	3.6	-0.00400796	0		3.6	0.0150073	0.0107966	3.6	0.0113784	0.00545004	3.6	0.00673813	0.00306212	3.6	0.00414672	0.0015514	3.6	-0.00080057	0	3.6	0.00355796	0	3.6	0.00277203	0		3.6	0.0294234	0	3.6	0.0237123	0.011849
3.8	0.005025	0.00800352	3.8	0.00452792	0.00410872	3.8	0.0019242	0.00214038	3.8	-0.0027566	0.000940709	3.8	-0.00454061	0.000531689	3.8	0.000563436	0	3.8	-0.00371876	0		3.8	0.0155335	0.0113802	3.8	0.011966	0.00574872	3.8	0.00702153	0.00323108	3.8	0.00434493	0.0016373	3.8	-0.000479631	0	3.8	0.00389216	0	3.8	0.0028119	0		3.8	0.0305632	0	3.8	0.0247871	0.0124624
4	0.00583996	0.00841434	4	0.00478031	0.00432228	4	0.00236549	0.00225233	4	-0.00267523	0.000990066	4	-0.00439601	0.000559629	4	0.000461739	0	4	-0.00395136	0		4	0.0163457	0.0119622	4	0.0121597	0.00604697	4	0.00668244	0.00339992	4	0.00467018	0.00172316	4	0.000366928	0	4	0.00421834	0	4	0.00248241	0		4	0.0312862	0	4	0.0247404	0.0130714
4.2	0.0054367	0.00882414	4.2	0.00410864	0.00453558	4.2	0.00208266	0.00236421	4.2	-0.00290956	0.00103941	4.2	-0.00429448	0.000587565	4.2	-5.93416e-05	0	4.2	-0.0044053	0		4.2	0.0173614	0.0125425	4.2	0.0128583	0.00634479	4.2	0.00732174	0.00356864	4.2	0.00489047	0.001809	4.2	0.00158563	0	4.2	0.00468296	0	4.2	0.0026829	0		4.2	0.0313827	0	4.2	0.0244654	0.0136759
4.4	0.00509255	0.00923292	4.4	0.00418737	0.00474861	4.4	0.00166967	0.00247602	4.4	-0.00317618	0.00108873	4.4	-0.00473639	0.000615496	4.4	0.000130898	0	4.4	-0.00497097	0		4.4	0.018072	0.0131211	4.4	0.0131853	0.00664218	4.4	0.00781103	0.00373724	4.4	0.00484932	0.0018948	4.4	0.00200273	0	4.4	0.00525164	0	4.4	0.00287531	0		4.4	0.0319358	0	4.4	0.0245414	0.014276
4.6	0.00521053	0.00964068	4.6	0.00421752	0.00496137	4.6	0.00144758	0.00258776	4.6	-0.00335147	0.00113804	4.6	-0.00509015	0.000643423	4.6	0.000588531	0	4.6	-0.00563083	0		4.6	0.0186136	0.0136981	4.6	0.0136714	0.00693915	4.6	0.00829764	0.00390572	4.6	0.00548474	0.00198057	4.6	0.00285283	0	4.6	0.00584768	0	4.6	0.00333267	0		4.6	0.0321922	0	4.6	0.0243307	0.0148717
4.8	0.00581191	0.0100474	4.8	0.00476532	0.00517387	4.8	0.00197609	0.00269943	4.8	-0.00235913	0.00118734	4.8	-0.00459907	0.000671346	4.8	0.00108118	0	4.8	-0.0050685	0		4.8	0.0194093	0.0142734	4.8	0.0134367	0.0072357	4.8	0.00854853	0.00407407	4.8	0.00600468	0.00206632	4.8	0.00296159	0	4.8	0.00564314	0	4.8	0.00324523	0		4.8	0.0326409	0	4.8	0.024596	0.0154631
5	0.0063651	0.0104531	5	0.00543661	0.00538611	5	0.00216647	0.00281103	5	-0.00199832	0.00123662	5	-0.00404161	0.000699264	5	0.00161618	0	5	-0.00502492	0		5	0.0196931	0.0148471	5	0.0137796	0.00753182	5	0.00855033	0.00424231	5	0.00560586	0.00215203	5	0.00295773	0	5	0.00550513	0	5	0.00286828	0		5	0.0334956	0	5	0.0244186	0.0160501
5.2	0.00746348	0.0108579	5.2	0.0064332	0.00559808	5.2	0.00278684	0.00292257	5.2	-0.00122337	0.00128588	5.2	-0.00313453	0.000727178	5.2	0.0021662	0	5.2	-0.00452345	0		5.2	0.0200614	0.0154191	5.2	0.0142955	0.00782751	5.2	0.00912628	0.00441043	5.2	0.00615699	0.00223771	5.2	0.00345661	0	5.2	0.00595589	0	5.2	0.00299494	0		5.2	0.0343266	0	5.2	0.0246155	0.0166328
5.4	0.00792704	0.0112616	5.4	0.00699301	0.00580979	5.4	0.00300569	0.00303403	5.4	-0.0013112	0.00133513	5.4	-0.0026502	0.000755088	5.4	0.00222236	0	5.4	-0.0041138	0		5.4	0.0198725	0.0159895	5.4	0.0143955	0.00812278	5.4	0.00893973	0.00457842	5.4	0.00651993	0.00232336	5.4	0.00346061	0	5.4	0.00584054	0	5.4	0.00288607	0		5.4	0.0342297	0	5.4	0.0244461	0.0172112
5.6	0.00877155	0.0116643	5.6	0.00852574	0.00602123	5.6	0.00340523	0.00314542	5.6	-0.00105965	0.00138437	5.6	-0.00193799	0.000782993	5.6	0.00216487	0	5.6	-0.00325571	0		5.6	0.020309	0.0165583	5.6	0.0149787	0.00841763	5.6	0.00924375	0.0047463	5.6	0.00699558	0.00240898	5.6	0.00372992	0	5.6	0.00640316	0	5.6	0.00274517	0		5.6	0.0349548	0	5.6	0.0250373	0.0177854
5.8	0.00953857	0.012066	5.8	0.00810071	0.00623241	5.8	0.00329555	0.00325675	5.8	-0.00162764	0.00143358	5.8	-0.00220767	0.000810894	5.8	0.00188923	0	5.8	-0.00374698	0		5.8	0.0209264	0.0171254	5.8	0.0161839	0.00871205	5.8	0.0099507	0.00491405	5.8	0.00748438	0.00249457	5.8	0.00413535	0	5.8	0.00690831	0	5.8	0.00316846	0		5.8	0.0355499	0	5.8	0.0255147	0.0183554
6	0.0103954	0.0124667	6	0.00823941	0.00644332	6	0.00364959	0.003368	6	-0.00167409	0.00148279	6	-0.00191762	0.00083879	6	0.00147847	0	6	-0.00369358	0		6	0.0215739	0.0176909	6	0.0164635	0.00900606	6	0.00964935	0.00508169	6	0.00744492	0.00258013	6	0.00397553	0	6	0.00614447	0	6	0.00293226	0		6	0.0355822	0	6	0.024877	0.0189213
6.2	0.0105949	0.0128664	6.2	0.00840917	0.00665398	6.2	0.00344221	0.00347919	6.2	-0.00127798	0.00153198	6.2	-0.00196418	0.000866682	6.2	0.0010933	0	6.2	-0.00350436	0		6.2	0.0221327	0.0182548	6.2	0.0173225	0.00929964	6.2	0.0101228	0.0052492	6.2	0.00791772	0.00266565	6.2	0.00420024	0	6.2	0.00651933	0	6.2	0.00313142	0		6.2	0.0367773	0	6.2	0.0254968	0.019483
6.4	0.0106258	0.0132651	6.4	0.00884244	0.00686437	6.4	0.0037097	0.0035903	6.4	-0.00107625	0.00158115	6.4	-0.00236847	0.00089457	6.4	0.00118655	0	6.4	-0.00317313	0		6.4	0.022937	0.0188171	6.4	0.0178412	0.0095928	6.4	0.0113057	0.0054166	6.4	0.00871431	0.00275115	6.4	0.00408529	0	6.4	0.00682765	0	6.4	0.00391447	0		6.4	0.0374484	0	6.4	0.0257307	0.0200406
6.6	0.0110012	0.0136628	6.6	0.00851691	0.0070745	6.6	0.00354379	0.00370135	6.6	-0.00115842	0.00163031	6.6	-0.00249419	0.000922454	6.6	0.00102491	0	6.6	-0.00316576	0		6.6	0.0240987	0.0193778	6.6	0.018452	0.00988555	6.6	0.0114866	0.00558387	6.6	0.00961535	0.00283662	6.6	0.00405945	0	6.6	0.00717419	0	6.6	0.0040729	0		6.6	0.0385802	0	6.6	0.0263543	0.0205941
6.8	0.0107679	0.0140595	6.8	0.00846127	0.00728436	6.8	0.00371973	0.00381233	6.8	-0.00101021	0.00167945	6.8	-0.00290614	0.000950333	6.8	0.000972854	0	6.8	-0.00355074	0		6.8	0.0244643	0.0199368	6.8	0.0182331	0.0101779	6.8	0.0120437	0.00575103	6.8	0.00978532	0.00292205	6.8	0.00402257	0	6.8	0.0075069	0	6.8	0.0043422	0		6.8	0.0387336	0	6.8	0.0267873	0.0211435
7	0.0114247	0.0144553	7	0.00857389	0.00749397	7	0.00416798	0.00392323	7	-0.000976121	0.00172857	7	-0.00267321	0.000978208	7	0.000770294	0	7	-0.0031975	0		7	0.0249502	0.0204943	7	0.0186716	0.0104698	7	0.0125883	0.00591806	7	0.00983107	0.00300746	7	0.00388173	0	7	0.00793886	0	7	0.00445706	0		7	0.0395556	0	7	0.0273099	0.021689
7.2	0.0116891	0.01485	7.2	0.00830182	0.00770331	7.2	0.00443768	0.00403407	7.2	-0.000616169	0.00177768	7.2	-0.00301265	0.00100608	7.2	0.00103137	0	7.2	-0.00286006	0		7.2	0.0252642	0.0210502	7.2	0.0184658	0.0107613	7.2	0.0122109	0.00608498	7.2	0.00933689	0.00309283	7.2	0.00317307	0	7.2	0.00777786	0	7.2	0.00409442	0		7.2	0.040578	0	7.2	0.0274411	0.0222304
7.4	0.0116558	0.0152438	7.4	0.00866581	0.00791239	7.4	0.00490663	0.00414484	7.4	-0.000475953	0.00182678	7.4	-0.00299426	0.00103394	7.4	0.000906708	0	7.4	-0.00276905	0		7.4	0.0254267	0.0216044	7.4	0.0182921	0.0110523	7.4	0.0124635	0.00625178	7.4	0.00901632	0.00317817	7.4	0.00227474	0	7.4	0.00795893	0	7.4	0.00391804	0		7.4	0.0411849	0	7.4	0.0275786	0.0227679
7.6	0.011485	0.0156366	7.6	0.00850607	0.00812121	7.6	0.00543053	0.00425554	7.6	-0.00020647	0.00187586	7.6	-0.0029164	0.00106181	7.6	0.000841457	0	7.6	-0.00233747	0		7.6	0.0266725	0.0221571	7.6	0.018302	0.011343	7.6	0.0126102	0.00641845	7.6	0.00892654	0.00326349	7.6	0.00212975	0	7.6	0.00818942	0	7.6	0.00368571	0		7.6	0.0424438	0	7.6	0.0286762	0.0233014
7.8	0.0114872	0.0160284	7.8	0.00879535	0.00832978	7.8	0.00577929	0.00436618	7.8	0.000104395	0.00192493	7.8	-0.00272196	0.00108966	7.8	0.00101285	0	7.8	-0.00219522	0		7.8	0.0276353	0.0227082	7.8	0.0190471	0.0116332	7.8	0.0126038	0.00658501	7.8	0.00867859	0.00334877	7.8	0.00238373	0	7.8	0.00801111	0	7.8	0.00348658	0		7.8	0.0431977	0	7.8	0.0288841	0.0238311
8	0.011631	0.0164192	8	0.00865516	0.00853808	8	0.00531606	0.00447674	8	-1.40581e-05	0.00197398	8	-0.0029819	0.00111752	8	0.000701637	0	8	-0.00251493	0		8	0.0284307	0.0232578	8	0.0192701	0.011923	8	0.0129441	0.00675145	8	0.00876883	0.00343402	8	0.00237121	0	8	0.008457	0	8	0.00314613	0		8	0.0433535	0	8	0.0282565	0.0243568
8.2	0.0115653	0.0168091	8.2	0.00833633	0.00874612	8.2	0.00544913	0.00458723	8.2	3.65219e-05	0.00202301	8.2	-0.00281031	0.00114536	8.2	0.000580347	0	8.2	-0.00236131	0		8.2	0.0288872	0.0238057	8.2	0.0193028	0.0122124	8.2	0.0128683	0.00691777	8.2	0.00873792	0.00351924	8.2	0.00293464	0	8.2	0.00872309	0	8.2	0.00345141	0		8.2	0.0442716	0	8.2	0.0289047	0.0248788
8.4	0.0118273	0.0171979	8.4	0.00856762	0.0089539	8.4	0.00571581	0.00469766	8.4	0.000113732	0.00207203	8.4	-0.00317672	0.00117321	8.4	0.000835439	0	8.4	-0.00230679	0		8.4	0.0290891	0.0243521	8.4	0.0192224	0.0125014	8.4	0.0129285	0.00708397	8.4	0.0091492	0.00360443	8.4	0.0029457	0	8.4	0.00914985	0	8.4	0.00347277	0		8.4	0.0448599	0	8.4	0.0291573	0.0253969
8.6	0.0123179	0.0175859	8.6	0.0085705	0.00916143	8.6	0.00520662	0.00480801	8.6	-0.000255852	0.00212103	8.6	-0.0034321	0.00120105	8.6	0.000746657	0	8.6	-0.00250595	0		8.6	0.0291338	0.0248969	8.6	0.0186775	0.01279	8.6	0.012571	0.00725005	8.6	0.00887087	0.00368959	8.6	0.00268826	0	8.6	0.00856751	0	8.6	0.00296192	0		8.6	0.0454844	0	8.6	0.0289215	0.0259112
8.8	0.0128999	0.0179728	8.8	0.00939674	0.00936869	8.8	0.00571426	0.0049183	8.8	0.000316503	0.00217002	8.8	-0.00331628	0.00122889	8.8	0.00109267	0	8.8	-0.00171499	0		8.8	0.0297386	0.0254402	8.8	0.0189554	0.0130782	8.8	0.0133024	0.00741601	8.8	0.00868015	0.00377472	8.8	0.00235513	0	8.8	0.00806731	0	8.8	0.00294671	0		8.8	0.0462651	0	8.8	0.0297615	0.0264217
9	0.0132167	0.0183588	9	0.0096716	0.0095757	9	0.00525393	0.00502852	9	-9.01275e-05	0.002219	9	-0.00346425	0.00125672	9	0.00105251	0	9	-0.0018815	0		9	0.0295726	0.0259819	9	0.0193866	0.0133659	9	0.0134576	0.00758185	9	0.00884082	0.00385982	9	0.00220204	0	9	0.00800395	0	9	0.00291422	0		9	0.0471136	0	9	0.0303026	0.0269285
9.2	0.0132325	0.0187438	9.2	0.0102548	0.00978245	9.2	0.00532176	0.00513867	9.2	-0.000738774	0.00226796	9.2	-0.00379513	0.00128454	9.2	0.000823665	0	9.2	-0.00220946	0		9.2	0.0293664	0.026522	9.2	0.0189905	0.0136533	9.2	0.0134198	0.00774757	9.2	0.00886827	0.00394489	9.2	0.00210988	0	9.2	0.00750614	0	9.2	0.00246997	0		9.2	0.0481279	0	9.2	0.0314083	0.0274316
9.4	0.0133743	0.0191279	9.4	0.00998851	0.00998894	9.4	0.00506943	0.00524875	9.4	-0.00119342	0.0023169	9.4	-0.00447328	0.00131237	9.4	9.36242e-05	0	9.4	-0.00232184	0		9.4	0.0293102	0.0270607	9.4	0.0186677	0.0139402	9.4	0.0128312	0.00791318	9.4	0.00829977	0.00402993	9.4	0.00194122	0	9.4	0.00707265	0	9.4	0.00190067	0		9.4	0.0485857	0	9.4	0.0322773	0.027931
9.6	0.0142212	0.019511	9.6	0.0106422	0.0101952	9.6	0.00503495	0.00535876	9.6	-0.0012254	0.00236583	9.6	-0.00431163	0.00134018	9.6	0.000132224	0	9.6	-0.00225246	0		9.6	0.02967	0.0275977	9.6	0.0184757	0.0142267	9.6	0.0131652	0.00807866	9.6	0.00811638	0.00411494	9.6	0.00149707	0	9.6	0.00689457	0	9.6	0.00123592	0		9.6	0.0493945	0	9.6	0.0323808	0.0284268
9.8	0.0145613	0.0198931	9.8	0.00986052	0.0104011	9.8	0.00433298	0.00546871	9.8	-0.00205421	0.00241474	9.8	-0.00533521	0.001368	9.8	-0.000566555	0	9.8	-0.0032936	0		9.8	0.030133	0.0281333	9.8	0.0187426	0.0145128	9.8	0.0134511	0.00824403	9.8	0.0081682	0.00419992	9.8	0.00130891	0	9.8	0.00622632	0	9.8	0.00159885	0		9.8	0.0494205	0	9.8	0.0321129	0.0289189
10	0.0142224	0.0202743	10	0.00978748	0.0106069	10	0.00362327	0.00557858	10	-0.00250112	0.00246364	10	-0.00642117	0.00139581	10	-0.00148058	0	10	-0.00400398	0		10	0.0303085	0.0286673	10	0.0186999	0.0147985	10	0.0132533	0.00840928	10	0.00794314	0.00428486	10	0.00127433	0	10	0.00573191	0	10	0.00101562	0		10	0.0491863	0	10	0.0317348	0.0294074
10.2	0.0143382	0.0206546	10.2	0.00957586	0.0108123	10.2	0.00292446	0.00568839	10.2	-0.00248317	0.00251252	10.2	-0.00694883	0.00142361	10.2	-0.00174851	0	10.2	-0.00403573	0		10.2	0.03131	0.0291997	10.2	0.0197146	0.0150838	10.2	0.0141111	0.00857441	10.2	0.00889135	0.00436978	10.2	0.00155219	0	10.2	0.00645199	0	10.2	0.00165202	0		10.2	0.0498586	0	10.2	0.0319364	0.0298924
10.4	0.0139019	0.0210339	10.4	0.00962894	0.0110175	10.4	0.00245954	0.00579813	10.4	-0.00315468	0.00256138	10.4	-0.00732931	0.00145141	10.4	-0.00147578	0	10.4	-0.00520196	0		10.4	0.0321584	0.0297307	10.4	0.0202014	0.0153687	10.4	0.014798	0.00873942	10.4	0.00952658	0.00445467	10.4	0.0018165	0	10.4	0.00675161	0	10.4	0.00203866	0		10.4	0.0501992	0	10.4	0.0316593	0.0303738
10.6	0.0140462	0.0214123	10.6	0.00907957	0.0112225	10.6	0.00149872	0.0059078	10.6	-0.00331157	0.00261024	10.6	-0.00757311	0.00147921	10.6	-0.00159076	0	10.6	-0.00564933	0		10.6	0.032179	0.0302601	10.6	0.0202497	0.0156531	10.6	0.0149966	0.00890432	10.6	0.00956772	0.00453952	10.6	0.00195417	0	10.6	0.00674211	0	10.6	0.00187265	0		10.6	0.0507237	0	10.6	0.0327181	0.0308517
10.8	0.0142541	0.0217897	10.8	0.00935318	0.0114272	10.8	0.00141991	0.0060174	10.8	-0.00295676	0.00265907	10.8	-0.00755901	0.001507	10.8	-0.000923847	0	10.8	-0.00585967	0		10.8	0.0321969	0.030788	10.8	0.0200859	0.0159372	10.8	0.0151305	0.00906909	10.8	0.00973646	0.00462435	10.8	0.00234254	0	10.8	0.00675705	0	10.8	0.00173875	0		10.8	0.0502732	0	10.8	0.0325845	0.031326
11	0.0148005	0.0221661	11	0.00951884	0.0116316	11	0.00135469	0.00612693	11	-0.00271133	0.00270789	11	-0.00692897	0.00153479	11	-0.000633855	0	11	-0.00556885	0		11	0.032167	0.0313144	11	0.0201445	0.0162208	11	0.0155338	0.00923375	11	0.0100422	0.00470914	11	0.00220461	0	11	0.00681257	0	11	0.00156167	0		11	0.051408	0	11	0.0335264	0.031797
11.2	0.0151785	0.0225417	11.2	0.00960363	0.0118358	11.2	0.00145014	0.0062364	11.2	-0.00230046	0.0027567	11.2	-0.00656852	0.00156258	11.2	0.00024587	0	11.2	-0.00547271	0		11.2	0.0329491	0.0318393	11.2	0.0200801	0.0165041	11.2	0.0157369	0.00939829	11.2	0.00975311	0.00479391	11.2	0.00159331	0	11.2	0.00665169	0	11.2	0.00146243	0		11.2	0.0523666	0	11.2	0.0338686	0.0322644
11.4	0.0157656	0.0229163	11.4	0.0103848	0.0120397	11.4	0.00192177	0.0063458	11.4	-0.00192217	0.00280549	11.4	-0.00574776	0.00159035	11.4	0.000911172	0	11.4	-0.00501606	0		11.4	0.0331472	0.0323627	11.4	0.0204115	0.0167869	11.4	0.0160339	0.00956272	11.4	0.00966794	0.00487864	11.4	0.00168424	0	11.4	0.00667491	0	11.4	0.00142587	0		11.4	0.0523035	0	11.4	0.0342734	0.0327285
11.6	0.0164298	0.02329	11.6	0.0107069	0.0122434	11.6	0.00230057	0.00645513	11.6	-0.00156631	0.00285427	11.6	-0.00504889	0.00161813	11.6	0.00138448	0	11.6	-0.00458644	0		11.6	0.0339959	0.0328846	11.6	0.0207099	0.0170694	11.6	0.0155921	0.00972702	11.6	0.00969315	0.00496334	11.6	0.00233855	0	11.6	0.00613341	0	11.6	0.00128888	0		11.6	0.0528699	0	11.6	0.0346766	0.0331891
11.8	0.0173702	0.0236627	11.8	0.0110702	0.0124468	11.8	0.00262757	0.00656439	11.8	-0.000953232	0.00290303	11.8	-0.00412601	0.0016459	11.8	0.00171964	0	11.8	-0.00443593	0		11.8	0.0349539	0.033405	11.8	0.021809	0.0173514	11.8	0.0163	0.00989121	11.8	0.0100299	0.00504802	11.8	0.0024959	0	11.8	0.00668142	0	11.8	0.00174418	0		11.8	0.0533124	0	11.8	0.0349993	0.0336464
12	0.0177903	0.0240345	12	0.0114636	0.01265	12	0.00292623	0.00667358	12	-0.000827997	0.00295177	12	-0.00386782	0.00167367	12	0.00197473	0	12	-0.00428847	0		12	0.0347653	0.0339239	12	0.0215751	0.017633	12	0.0155808	0.0100553	12	0.00977593	0.00513266	12	0.00189633	0	12	0.006227	0	12	0.00108765	0		12	0.0541644	0	12	0.0354355	0.0341003
12.2	0.019202	0.0244054	12.2	0.0122349	0.0128529	12.2	0.00437306	0.0067827	12.2	0.000247185	0.0030005	12.2	-0.0025323	0.00170143	12.2	0.00283251	0	12.2	-0.00273955	0		12.2	0.035007	0.0344413	12.2	0.0221761	0.0179143	12.2	0.0152944	0.0102192	12.2	0.00985932	0.00521727	12.2	0.00231004	0	12.2	0.00619722	0	12.2	0.00185713	0		12.2	0.0551522	0	12.2	0.0363665	0.0345509
12.4	0.0200701	0.0247753	12.4	0.012788	0.0130556	12.4	0.0051661	0.00689176	12.4	0.000987566	0.00304921	12.4	-0.0022907	0.00172919	12.4	0.00339749	0	12.4	-0.00183942	0		12.4	0.0354309	0.0349572	12.4	0.0222775	0.0181951	12.4	0.0152345	0.0103831	12.4	0.01001	0.00530186	12.4	0.00222197	0	12.4	0.00599979	0	12.4	0.00160467	0		12.4	0.0552025	0	12.4	0.0360119	0.0349982
12.6	0.0208274	0.0251444	12.6	0.0131967	0.013258	12.6	0.00583004	0.00700075	12.6	0.00141497	0.00309791	12.6	-0.00253349	0.00175694	12.6	0.00341246	0	12.6	-0.00153573	0		12.6	0.035856	0.0354717	12.6	0.0226004	0.0184755	12.6	0.0151761	0.0105468	12.6	0.00978717	0.00538641	12.6	0.00208628	0	12.6	0.00565954	0	12.6	0.00175704	0		12.6	0.0554533	0	12.6	0.036135	0.0354422
12.8	0.0218046	0.0255125	12.8	0.0141934	0.0134602	12.8	0.00729586	0.00710967	12.8	0.00221675	0.0031466	12.8	-0.00192321	0.00178469	12.8	0.00455715	0	12.8	-0.000414149	0		12.8	0.0359388	0.0359847	12.8	0.022649	0.0187555	12.8	0.0148224	0.0107104	12.8	0.00922232	0.00547093	12.8	0.00175693	0	12.8	0.00503107	0	12.8	0.00121666	0		12.8	0.0555903	0	12.8	0.0367707	0.035883
13	0.0226	0.0258797	13	0.0143473	0.0136621	13	0.00806339	0.00721852	13	0.00235103	0.00319527	13	-0.00205979	0.00181243	13	0.00470382	0	13	7.69074e-06	0		13	0.0360463	0.0364962	13	0.0230349	0.0190351	13	0.0146502	0.0108739	13	0.00954984	0.00555542	13	0.00170961	0	13	0.00479301	0	13	0.00111888	0		13	0.0563508	0	13	0.0376467	0.0363206
13.2	0.0229102	0.026246	13.2	0.0148652	0.0138637	13.2	0.0081631	0.00732731	13.2	0.00258153	0.00324392	13.2	-0.00187505	0.00184017	13.2	0.00476144	0	13.2	-4.87987e-05	0		13.2	0.0358571	0.0370063	13.2	0.0227468	0.0193143	13.2	0.0140763	0.0110372	13.2	0.00827899	0.00563988	13.2	0.00163072	0	13.2	0.00439076	0	13.2	0.000556466	0		13.2	0.0568945	0	13.2	0.0378749	0.0367549
13.4	0.0237228	0.0266114	13.4	0.0152674	0.0140651	13.4	0.00832508	0.00743602	13.4	0.00275067	0.00329256	13.4	-0.00151698	0.00186791	13.4	0.00488043	0	13.4	-7.39444e-05	0		13.4	0.0361834	0.0375149	13.4	0.022637	0.0195932	13.4	0.01361	0.0112005	13.4	0.00761441	0.00572431	13.4	0.000858301	0	13.4	0.00413194	0	13.4	-3.41586e-06	0		13.4	0.0571461	0	13.4	0.037864	0.0371861
13.6	0.0240235	0.0269758	13.6	0.0155203	0.0142663	13.6	0.00824008	0.00754467	13.6	0.00256782	0.00334118	13.6	-0.00171287	0.00189564	13.6	0.00479143	0	13.6	-0.000229178	0		13.6	0.0362542	0.038022	13.6	0.0226202	0.0198716	13.6	0.0135707	0.0113636	13.6	0.00696671	0.00580871	13.6	0.000519595	0	13.6	0.00381919	0	13.6	-0.000834285	0		13.6	0.0575063	0	13.6	0.0375653	0.0376141
13.8	0.0240929	0.0273394	13.8	0.0149503	0.0144672	13.8	0.00778362	0.00765325	13.8	0.00193636	0.00338979	13.8	-0.00259111	0.00192337	13.8	0.00405941	0	13.8	-0.000676617	0		13.8	0.0369413	0.0385277	13.8	0.023084	0.0201496	13.8	0.0135124	0.0115266	13.8	0.00670081	0.00589309	13.8	0.000599167	0	13.8	0.00400119	0	13.8	-0.000421849	0		13.8	0.0575264	0	13.8	0.0374139	0.038039
14	0.0230526	0.027702	14	0.0146398	0.0146678	14	0.00697879	0.00776177	14	0.00139379	0.00343839	14	-0.00290491	0.00195109	14	0.00327835	0	14	-0.00197136	0		14	0.0372537	0.0390319	14	0.0232288	0.0204272	14	0.0134004	0.0116895	14	0.00642062	0.00597743	14	0.00102481	0	14	0.00404959	0	14	-0.000504079	0		14	0.0581324	0	14	0.0376691	0.0384608
14.2	0.0231645	0.0280638	14.2	0.0146886	0.0148682	14.2	0.0062195	0.00787021	14.2	0.000962159	0.00348696	14.2	-0.00284306	0.00197881	14.2	0.00330097	0	14.2	-0.00159861	0		14.2	0.0385503	0.0395347	14.2	0.0243175	0.0207044	14.2	0.0138757	0.0118523	14.2	0.00687483	0.00606174	14.2	0.0014378	0	14.2	0.00487708	0	14.2	9.49112e-05	0		14.2	0.059301	0	14.2	0.0377445	0.0388795
14.4	0.0223917	0.0284246	14.4	0.0140327	0.0150684	14.4	0.00559074	0.00797859	14.4	0.000115025	0.00353553	14.4	-0.00355407	0.00200653	14.4	0.00250182	0	14.4	-0.00276231	0		14.4	0.0393989	0.0400361	14.4	0.024463	0.0209813	14.4	0.0142087	0.012015	14.4	0.00723203	0.00614602	14.4	0.00214652	0	14.4	0.00495245	0	14.4	0.000755777	0		14.4	0.0599143	0	14.4	0.0379582	0.0392951
14.6	0.0225381	0.0287846	14.6	0.0135773	0.0152683	14.6	0.00466201	0.0080869	14.6	0.000245569	0.00358407	14.6	-0.00362189	0.00203424	14.6	0.00202474	0	14.6	-0.00290629	0		14.6	0.0394328	0.040536	14.6	0.0239634	0.0212577	14.6	0.0135157	0.0121775	14.6	0.00665284	0.00623027	14.6	0.00233637	0	14.6	0.00506619	0	14.6	0.000557795	0		14.6	0.0604971	0	14.6	0.0383492	0.0397077
14.8	0.0229557	0.0291436	14.8	0.0138834	0.0154679	14.8	0.00444772	0.00819515	14.8	0.000412482	0.00363261	14.8	-0.00328783	0.00206194	14.8	0.00212131	0	14.8	-0.00267871	0		14.8	0.0402966	0.0410345	14.8	0.0238764	0.0215337	14.8	0.0139089	0.0123399	14.8	0.00730692	0.00631448	14.8	0.00271864	0	14.8	0.00580055	0	14.8	0.00103223	0		14.8	0.0607781	0	14.8	0.0374815	0.0401173
15	0.0230733	0.0295018	15	0.0140351	0.0156674	15	0.00418781	0.00830332	15	0.00021706	0.00368112	15	-0.00305976	0.00208964	15	0.001959	0	15	-0.00301586	0		15	0.0408373	0.0415315	15	0.0236496	0.0218094	15	0.0146334	0.0125023	15	0.00710147	0.00639867	15	0.00271124	0	15	0.00566331	0	15	0.00138581	0		15	0.0619281	0	15	0.0377599	0.0405238
15.2	0.0236289	0.029859	15.2	0.0139828	0.0158665	15.2	0.00389312	0.00841143	15.2	0.000193034	0.00372963	15.2	-0.00275503	0.00211734	15.2	0.00205298	0	15.2	-0.0029835	0		15.2	0.0417384	0.0420272	15.2	0.0234266	0.0220846	15.2	0.01523	0.0126644	15.2	0.00694857	0.00648283	15.2	0.00291895	0	15.2	0.00538047	0	15.2	0.00135223	0		15.2	0.062475	0	15.2	0.0378875	0.0409274
15.4	0.0235188	0.0302154	15.4	0.0136879	0.0160654	15.4	0.00368863	0.00851947	15.4	-0.000109921	0.00377811	15.4	-0.00272341	0.00214503	15.4	0.0012787	0	15.4	-0.00362959	0		15.4	0.0413245	0.0425214	15.4	0.0227745	0.0223595	15.4	0.0148961	0.0128265	15.4	0.00685715	0.00656696	15.4	0.0027387	0	15.4	0.00477834	0	15.4	0.00103754	0		15.4	0.0627192	0	15.4	0.0381226	0.0413281
15.6	0.0235744	0.0305709	15.6	0.0133208	0.0162641	15.6	0.00354124	0.00862744	15.6	-0.000380621	0.00382659	15.6	-0.00297807	0.00217272	15.6	0.000674614	0	15.6	-0.0039599	0		15.6	0.0425394	0.0430142	15.6	0.0232363	0.0226339	15.6	0.0157311	0.0129885	15.6	0.00726257	0.00665106	15.6	0.00307545	0	15.6	0.00483277	0	15.6	0.00112342	0		15.6	0.0638592	0	15.6	0.0385533	0.0417258
15.8	0.0243071	0.0309255	15.8	0.0137069	0.0164625	15.8	0.00426091	0.00873535	15.8	-9.78886e-05	0.00387504	15.8	-0.00257906	0.00220041	15.8	0.00117386	0	15.8	-0.00338566	0		15.8	0.0438319	0.0435056	15.8	0.0239858	0.022908	15.8	0.0169712	0.0131503	15.8	0.00845187	0.00673513	15.8	0.00342724	0	15.8	0.00555346	0	15.8	0.00144477	0		15.8	0.0645067	0	15.8	0.0392328	0.0421206
16	0.0248227	0.0312792	16	0.0140622	0.0166607	16	0.00501286	0.00884319	16	-4.96833e-05	0.00392349	16	-0.00261159	0.00222809	16	0.00182467	0	16	-0.00272366	0		16	0.0437507	0.0439956	16	0.023658	0.0231816	16	0.0162588	0.0133121	16	0.00837979	0.00681917	16	0.00335033	0	16	0.00446225	0	16	0.00106925	0		16	0.0650095	0	16	0.0395124	0.0425125
16.2	0.0256823	0.031632	16.2	0.0139872	0.0168586	16.2	0.0057573	0.00895096	16.2	0.000500618	0.00397191	16.2	-0.00200137	0.00225576	16.2	0.00194254	0	16.2	-0.00231869	0		16.2	0.044242	0.0444842	16.2	0.0238443	0.0234549	16.2	0.0166216	0.0134737	16.2	0.00903689	0.00690318	16.2	0.00334936	0	16.2	0.00455199	0	16.2	0.00113749	0		16.2	0.0652079	0	16.2	0.0399079	0.0429015
16.4	0.0255763	0.031984	16.4	0.0138168	0.0170562	16.4	0.00606753	0.00905867	16.4	3.69542e-05	0.00402032	16.4	-0.00284467	0.00228343	16.4	0.00183388	0	16.4	-0.00272605	0		16.4	0.0442928	0.0449714	16.4	0.0236156	0.0237278	16.4	0.0160602	0.0136352	16.4	0.00867015	0.00698716	16.4	0.00306606	0	16.4	0.00404381	0	16.4	0.00032299	0		16.4	0.0648361	0	16.4	0.0394347	0.0432877
16.6	0.0261713	0.0323351	16.6	0.0149007	0.0172537	16.6	0.00696059	0.0091663	16.6	0.000280032	0.00406872	16.6	-0.00277435	0.0023111	16.6	0.0024516	0	16.6	-0.00266509	0		16.6	0.0444549	0.0454572	16.6	0.0239453	0.0240003	16.6	0.0157868	0.0137966	16.6	0.00874123	0.0070711	16.6	0.00277046	0	16.6	0.00383248	0	16.6	0.000214601	0		16.6	0.0646641	0	16.6	0.0393347	0.0436711
16.8	0.0270303	0.0326853	16.8	0.0158709	0.0174508	16.8	0.00798058	0.00927387	16.8	0.000727382	0.0041171	16.8	-0.00217782	0.00233876	16.8	0.00301429	0	16.8	-0.002176	0		16.8	0.0437222	0.0459416	16.8	0.0240215	0.0242724	16.8	0.0154384	0.0139579	16.8	0.00841987	0.00715502	16.8	0.00216697	0	16.8	0.00337692	0	16.8	-0.00066157	0		16.8	0.0648489	0	16.8	0.0397149	0.0440516
17	0.0277625	0.0330346	17	0.0165843	0.0176478	17	0.00905646	0.00938138	17	0.00122803	0.00416547	17	-0.00176072	0.00236642	17	0.00354284	0	17	-0.00222809	0		17	0.04394	0.0464246	17	0.0246369	0.0245441	17	0.015469	0.014119	17	0.00879793	0.00723891	17	0.00155336	0	17	0.00300842	0	17	-0.000952169	0		17	0.0650589	0	17	0.0404612	0.0444294
17.2	0.0286339	0.0333831	17.2	0.0174365	0.0178445	17.2	0.00977795	0.00948881	17.2	0.00215262	0.00421382	17.2	-0.000569063	0.00239407	17.2	0.00402156	0	17.2	-0.00216305	0		17.2	0.0433177	0.0469062	17.2	0.0244976	0.0248154	17.2	0.0143879	0.0142801	17.2	0.00781182	0.00732277	17.2	0.000946045	0	17.2	0.00272297	0	17.2	-0.00160153	0		17.2	0.0651843	0	17.2	0.0401521	0.0448044
17.4	0.0287892	0.0337307	17.4	0.0179092	0.0180409	17.4	0.0104877	0.00959618	17.4	0.00250396	0.00426216	17.4	-0.000492207	0.00242172	17.4	0.00413327	0	17.4	-0.00210099	0		17.4	0.0434036	0.0473865	17.4	0.0243521	0.0250864	17.4	0.0141848	0.014441	17.4	0.0071214	0.0074066	17.4	0.000120702	0	17.4	0.00210348	0	17.4	-0.00232247	0		17.4	0.0651382	0	17.4	0.0403039	0.0451767
17.6	0.0285826	0.0340774	17.6	0.017958	0.0182371	17.6	0.0107298	0.00970349	17.6	0.00259634	0.00431048	17.6	-0.000779646	0.00244937	17.6	0.00396022	0	17.6	-0.0022419	0		17.6	0.0434539	0.0478654	17.6	0.0247661	0.0253569	17.6	0.0138369	0.0146018	17.6	0.00650597	0.00749039	17.6	-1.31235e-06	0	17.6	0.00208405	0	17.6	-0.0026145	0		17.6	0.0652413	0	17.6	0.040922	0.0455462
17.8	0.0286778	0.0344233	17.8	0.0182155	0.0184331	17.8	0.0110656	0.00981072	17.8	0.00267227	0.00435878	17.8	-0.000814121	0.00247701	17.8	0.00391737	0	17.8	-0.00256326	0		17.8	0.0435676	0.0483429	17.8	0.0249928	0.0256271	17.8	0.013596	0.0147625	17.8	0.00623006	0.00757416	17.8	-0.000694171	0	17.8	0.00190856	0	17.8	-0.00247576	0		17.8	0.0655463	0	17.8	0.0408965	0.045913
18	0.0276313	0.0347683	18	0.0175544	0.0186288	18	0.0107466	0.00991789	18	0.00233834	0.00440708	18	-0.00141832	0.00250465	18	0.00314297	0	18	-0.00361368	0		18	0.0433069	0.048819	18	0.0251843	0.0258969	18	0.0132436	0.0149231	18	0.00593254	0.0076579	18	-0.00069408	0	18	0.0017516	0	18	-0.00256699	0		18	0.0666077	0	18	0.0412419	0.0462772
18.2	0.0281048	0.0351124	18.2	0.0175629	0.0188242	18.2	0.0108439	0.010025	18.2	0.00193755	0.00445535	18.2	-0.0018594	0.00253228	18.2	0.00310901	0	18.2	-0.00318492	0		18.2	0.0438123	0.0492938	18.2	0.0259589	0.0261662	18.2	0.0134332	0.0150835	18.2	0.00653587	0.00774161	18.2	-0.00079629	0	18.2	0.0024799	0	18.2	-0.00225458	0		18.2	0.0669908	0	18.2	0.0411678	0.0466387
18.4	0.0273407	0.0354557	18.4	0.0165224	0.0190195	18.4	0.0101755	0.010132	18.4	0.0015709	0.00450361	18.4	-0.00242562	0.00255991	18.4	0.0019899	0	18.4	-0.00444826	0		18.4	0.0445578	0.0497672	18.4	0.0258247	0.0264353	18.4	0.0130763	0.0152439	18.4	0.00639575	0.00782529	18.4	-0.000748748	0	18.4	0.00227022	0	18.4	-0.00199922	0		18.4	0.0672431	0	18.4	0.0409729	0.0469975
18.6	0.0272901	0.0357981	18.6	0.0166566	0.0192144	18.6	0.0101775	0.010239	18.6	0.00137525	0.00455186	18.6	-0.00286404	0.00258753	18.6	0.00179336	0	18.6	-0.00466521	0		18.6	0.045128	0.0502393	18.6	0.0264633	0.0267039	18.6	0.0129584	0.0154041	18.6	0.00664132	0.00790893	18.6	-0.000720699	0	18.6	0.0029192	0	18.6	-0.00171359	0		18.6	0.0677526	0	18.6	0.0403045	0.0473537
18.8	0.0271627	0.0361397	18.8	0.0165517	0.0194092	18.8	0.00997839	0.0103459	18.8	0.00128869	0.00460009	18.8	-0.00327114	0.00261515	18.8	0.00149763	0	18.8	-0.0051945	0		18.8	0.0451094	0.05071	18.8	0.02672	0.0269721	18.8	0.0134496	0.0155642	18.8	0.00683339	0.00799255	18.8	-0.00100019	0	18.8	0.00300477	0	18.8	-0.00153056	0		18.8	0.0682162	0	18.8	0.0400805	0.0477073
19	0.0270774	0.0364804	19	0.0158227	0.0196037	19	0.00933732	0.0104527	19	0.000976992	0.00464831	19	-0.00361094	0.00264277	19	0.00087138	0	19	-0.00600381	0		19	0.045237	0.0511793	19	0.0267661	0.0272399	19	0.0135854	0.0157242	19	0.00684187	0.00807614	19	-0.000742015	0	19	0.0024862	0	19	-0.00155103	0		19	0.0692057	0	19	0.0408219	0.0480584
19.2	0.0270237	0.0368203	19.2	0.0145719	0.0197979	19.2	0.00836116	0.0105595	19.2	-7.02096e-05	0.00469651	19.2	-0.00449112	0.00267038	19.2	0.00012273	0	19.2	-0.00691223	0		19.2	0.0456419	0.0516474	19.2	0.0271417	0.0275074	19.2	0.0141031	0.0158841	19.2	0.00765987	0.0081597	19.2	-9.31489e-05	0	19.2	0.00270824	0	19.2	-0.00118296	0		19.2	0.0699356	0	19.2	0.0414889	0.0484068
19.4	0.0269092	0.0371593	19.4	0.0144598	0.0199919	19.4	0.00774405	0.0106662	19.4	-0.000993121	0.00474469	19.4	-0.0054507	0.00269798	19.4	-0.000393427	0	19.4	-0.00795525	0		19.4	0.0460178	0.052114	19.4	0.0271334	0.0277745	19.4	0.0144855	0.0160439	19.4	0.0074351	0.00824323	19.4	-0.000199671	0	19.4	0.00274365	0	19.4	-0.00096451	0		19.4	0.0705185	0	19.4	0.0419737	0.0487527
19.6	0.0273195	0.0374975	19.6	0.0145174	0.0201857	19.6	0.00713833	0.0107728	19.6	-0.00150611	0.00479286	19.6	-0.00564014	0.00272559	19.6	-0.000601326	0	19.6	-0.00787875	0		19.6	0.0473956	0.0525794	19.6	0.027757	0.0280412	19.6	0.0151141	0.0162036	19.6	0.00791053	0.00832672	19.6	0.000654441	0	19.6	0.00341668	0	19.6	-0.000509039	0		19.6	0.0712892	0	19.6	0.0425961	0.0490961
19.8	0.0283184	0.0378349	19.8	0.0152413	0.0203792	19.8	0.00720345	0.0108794	19.8	-0.00168885	0.00484102	19.8	-0.00565377	0.00275318	19.8	5.04082e-06	0	19.8	-0.00779031	0		19.8	0.0477381	0.0530434	19.8	0.0275581	0.0283075	19.8	0.0150342	0.0163631	19.8	0.00842188	0.00841019	19.8	0.00147995	0	19.8	0.00362607	0	19.8	-0.000405354	0		19.8	0.0714132	0	19.8	0.0428718	0.0494369
20	0.0280733	0.0381714	20	0.0148298	0.0205725	20	0.00677853	0.0109859	20	-0.00190464	0.00488916	20	-0.00651234	0.00278078	20	2.86051e-05	0	20	-0.0081543	0		20	0.0476369	0.0535061	20	0.0273072	0.0285734	20	0.0145168	0.0165225	20	0.00780323	0.00849363	20	0.00141985	0	20	0.00341531	0	20	-0.000199717	0		20	0.0717556	0	20	0.0434039	0.0497753
20.2	0.0284393	0.038507	20.2	0.0147824	0.0207655	20.2	0.00671061	0.0110923	20.2	-0.00236088	0.00493729	20.2	-0.00640922	0.00280837	20.2	1.39109e-05	0	20.2	-0.00849761	0		20.2	0.0484454	0.0539674	20.2	0.0279916	0.028839	20.2	0.0150389	0.0166819	20.2	0.00804443	0.00857704	20.2	0.00273129	0	20.2	0.00392379	0	20.2	0.000155404	0		20.2	0.0717538	0	20.2	0.0438136	0.0501112
20.4	0.0288848	0.0388418	20.4	0.0156236	0.0209583	20.4	0.00631656	0.0111987	20.4	-0.00258406	0.0049854	20.4	-0.00628445	0.00283595	20.4	0.000460792	0	20.4	-0.00823288	0		20.4	0.0492096	0.0544275	20.4	0.0278888	0.0291042	20.4	0.0155	0.0168411	20.4	0.00789637	0.00866042	20.4	0.00337394	0	20.4	0.0040778	0	20.4	0.000514674	0		20.4	0.0721474	0	20.4	0.0440542	0.0504446
20.6	0.0292778	0.0391758	20.6	0.016015	0.0211509	20.6	0.00662357	0.011305	20.6	-0.00200347	0.00503349	20.6	-0.00561494	0.00286353	20.6	0.00112132	0	20.6	-0.00790953	0		20.6	0.0500626	0.0548862	20.6	0.0283878	0.029369	20.6	0.0162556	0.0170001	20.6	0.00894703	0.00874377	20.6	0.00429192	0	20.6	0.00504925	0	20.6	0.00162074	0		20.6	0.0720064	0	20.6	0.0446167	0.0507756
20.8	0.0307724	0.039509	20.8	0.0165997	0.0213432	20.8	0.00759867	0.0114113	20.8	-0.00127656	0.00508157	20.8	-0.004861	0.00289111	20.8	0.00166915	0	20.8	-0.00691763	0		20.8	0.0501006	0.0553436	20.8	0.0285763	0.0296334	20.8	0.0165357	0.0171591	20.8	0.00872014	0.00882709	20.8	0.00412011	0	20.8	0.00486808	0	20.8	0.00154908	0		20.8	0.0718825	0	20.8	0.0450839	0.0511041
21	0.031981	0.0398413	21	0.0172246	0.0215353	21	0.00821334	0.0115174	21	-0.000609979	0.00512964	21	-0.00386964	0.00291868	21	0.00267982	0	21	-0.00579163	0		21	0.0502548	0.0557997	21	0.0283952	0.0298974	21	0.0165408	0.017318	21	0.00855477	0.00891038	21	0.00354735	0	21	0.00454823	0	21	0.00169097	0		21	0.0718646	0	21	0.045356	0.0514303
21.2	0.0334831	0.0401728	21.2	0.0183828	0.0217271	21.2	0.00916495	0.0116235	21.2	0.000455779	0.00517769	21.2	-0.00275076	0.00294625	21.2	0.00367716	0	21.2	-0.00446688	0		21.2	0.0505795	0.0562545	21.2	0.0291605	0.0301611	21.2	0.0167562	0.0174767	21.2	0.00808499	0.00899363	21.2	0.00408997	0	21.2	0.00433049	0	21.2	0.00243859	0		21.2	0.0721586	0	21.2	0.0455501	0.0517541
21.4	0.0336953	0.0405035	21.4	0.0189557	0.0219187	21.4	0.00944376	0.0117296	21.4	0.000754184	0.00522573	21.4	-0.00274027	0.00297381	21.4	0.00393167	0	21.4	-0.00402251	0		21.4	0.0511653	0.056708	21.4	0.0291376	0.0304243	21.4	0.0168529	0.0176354	21.4	0.00750836	0.00907686	21.4	0.00374267	0	21.4	0.00400228	0	21.4	0.00241421	0		21.4	0.0724257	0	21.4	0.0462394	0.0520755
21.6	0.0341844	0.0408334	21.6	0.0196342	0.0221101	21.6	0.00989542	0.0118355	21.6	0.00171696	0.00527375	21.6	-0.00181558	0.00300137	21.6	0.00424047	0	21.6	-0.00320168	0		21.6	0.0511467	0.0571602	21.6	0.0290924	0.0306872	21.6	0.0164841	0.0177939	21.6	0.00719015	0.00916006	21.6	0.00277777	0	21.6	0.00386993	0	21.6	0.00172356	0		21.6	0.0728452	0	21.6	0.0471368	0.0523945
21.8	0.034603	0.0411624	21.8	0.0202327	0.0223012	21.8	0.0100917	0.0119414	21.8	0.00245295	0.00532175	21.8	-0.00159896	0.00302893	21.8	0.00439241	0	21.8	-0.00252744	0		21.8	0.0512147	0.0576111	21.8	0.0293878	0.0309498	21.8	0.0169071	0.0179523	21.8	0.00716631	0.00924323	21.8	0.00222962	0	21.8	0.00330194	0	21.8	0.00155299	0		21.8	0.0735808	0	21.8	0.0472342	0.0527112
22	0.0344728	0.0414906	22	0.0199158	0.0224921	22	0.0101257	0.0120473	22	0.002421	0.00536974	22	-0.0020917	0.00305648	22	0.00426878	0	22	-0.00187089	0		22	0.0517084	0.0580607	22	0.029629	0.0312119	22	0.0169074	0.0181106	22	0.00780339	0.00932637	22	0.00253647	0	22	0.00384737	0	22	0.00171463	0		22	0.0739739	0	22	0.0470198	0.0530256
22.2	0.0354193	0.041818	22.2	0.0205757	0.0226828	22.2	0.010358	0.0121531	22.2	0.00289375	0.00541772	22.2	-0.0018025	0.00308403	22.2	0.00497479	0	22.2	-0.00109514	0		22.2	0.0524455	0.058509	22.2	0.0295152	0.0314737	22.2	0.0171436	0.0182688	22.2	0.00776994	0.00940948	22.2	0.00201106	0	22.2	0.00363048	0	22.2	0.00122051	0		22.2	0.0739063	0	22.2	0.0470857	0.0533377
22.4	0.0352942	0.0421446	22.4	0.0204473	0.0228732	22.4	0.0101336	0.0122588	22.4	0.002922	0.00546568	22.4	-0.00187274	0.00311157	22.4	0.00442807	0	22.4	-0.00103697	0		22.4	0.0535062	0.058956	22.4	0.0297734	0.0317351	22.4	0.0177654	0.0184268	22.4	0.00793732	0.00949256	22.4	0.00214157	0	22.4	0.0035955	0	22.4	0.000928799	0		22.4	0.0742459	0	22.4	0.0465652	0.0536475
22.6	0.035831	0.0424704	22.6	0.0206849	0.0230633	22.6	0.0104057	0.0123644	22.6	0.00327078	0.00551363	22.6	-0.00202025	0.00313911	22.6	0.00420666	0	22.6	-0.00061535	0		22.6	0.0542655	0.0594018	22.6	0.0304339	0.0319961	22.6	0.0181658	0.0185848	22.6	0.00811518	0.00957561	22.6	0.00198402	0	22.6	0.00361991	0	22.6	0.0010569	0		22.6	0.0741282	0	22.6	0.0461789	0.0539551
22.8	0.0361638	0.0427953	22.8	0.0207055	0.0232533	22.8	0.0100939	0.01247	22.8	0.00355777	0.00556156	22.8	-0.00189489	0.00316664	22.8	0.00403894	0	22.8	-0.000932897	0		22.8	0.0540498	0.0598463	22.8	0.0306602	0.0322568	22.8	0.0179854	0.0187426	22.8	0.0076342	0.00965864	22.8	0.00179433	0	22.8	0.00300806	0	22.8	0.000596336	0		22.8	0.0747842	0	22.8	0.046433	0.0542603
23	0.0368436	0.0431194	23	0.0207676	0.023443	23	0.0102282	0.0125755	23	0.00361712	0.00560947	23	-0.00220198	0.00319417	23	0.00394387	0	23	-0.000990614	0		23	0.0545346	0.0602895	23	0.0313626	0.032517	23	0.0176617	0.0189004	23	0.00794361	0.00974163	23	0.00211543	0	23	0.00270757	0	23	0.00083341	0		23	0.0760191	0	23	0.0474789	0.0545634
23.2	0.0370399	0.0434428	23.2	0.0207472	0.0236324	23.2	0.0101433	0.0126809	23.2	0.00309572	0.00565738	23.2	-0.00248673	0.00322169	23.2	0.00382177	0	23.2	-0.00151845	0		23.2	0.0548131	0.0607314	23.2	0.0315796	0.0327769	23.2	0.0177924	0.019058	23.2	0.0082814	0.00982459	23.2	0.00262111	0	23.2	0.00271249	0	23.2	0.00108149	0		23.2	0.0767745	0	23.2	0.0478589	0.0548642
23.4	0.0371975	0.0437653	23.4	0.0217637	0.0238217	23.4	0.0105861	0.0127863	23.4	0.00295135	0.00570526	23.4	-0.00288978	0.00324921	23.4	0.00372526	0	23.4	-0.00209491	0		23.4	0.0550835	0.0611721	23.4	0.0313554	0.0330365	23.4	0.0176547	0.0192155	23.4	0.00734373	0.00990752	23.4	0.00220077	0	23.4	0.00274155	0	23.4	0.00032092	0		23.4	0.0767126	0	23.4	0.0478567	0.0551629
23.6	0.0371091	0.044087	23.6	0.0213724	0.0240107	23.6	0.0106266	0.0128916	23.6	0.00252992	0.00575313	23.6	-0.0026815	0.00327673	23.6	0.00325423	0	23.6	-0.00285414	0		23.6	0.0551852	0.0616115	23.6	0.0315259	0.0332956	23.6	0.0172032	0.0193729	23.6	0.00761003	0.00999042	23.6	0.00217303	0	23.6	0.00263201	0	23.6	-1.19146e-05	0		23.6	0.0772967	0	23.6	0.0482903	0.0554593
23.8	0.0373987	0.044408	23.8	0.021164	0.0241994	23.8	0.011137	0.0129969	23.8	0.00267956	0.00580099	23.8	-0.00296951	0.00330424	23.8	0.00325381	0	23.8	-0.00280142	0		23.8	0.054901	0.0620497	23.8	0.0310015	0.0335544	23.8	0.0164846	0.0195301	23.8	0.00671868	0.0100733	23.8	0.00204194	0	23.8	0.00221879	0	23.8	-0.000753185	0		23.8	0.077711	0	23.8	0.0483421	0.0557536
24	0.0371497	0.0447281	24	0.0205205	0.0243879	24	0.0111665	0.0131021	24	0.00254412	0.00584883	24	-0.00314503	0.00333175	24	0.00287361	0	24	-0.00312769	0		24	0.0554686	0.0624866	24	0.0315196	0.0338128	24	0.0167694	0.0196873	24	0.00651457	0.0101561	24	0.00227668	0	24	0.00224871	0	24	-0.000445814	0		24	0.0780008	0	24	0.0489355	0.0560457
24.2	0.0379703	0.0450474	24.2	0.0206096	0.0245762	24.2	0.0114224	0.0132072	24.2	0.00219869	0.00589666	24.2	-0.00246504	0.00335925	24.2	0.00270116	0	24.2	-0.00333714	0		24.2	0.056179	0.0629222	24.2	0.0320363	0.0340709	24.2	0.017019	0.0198443	24.2	0.00707348	0.0102389	24.2	0.0030641	0	24.2	0.00266955	0	24.2	-3.31125e-05	0		24.2	0.0785574	0	24.2	0.04923	0.0563357
24.4	0.0383677	0.045366	24.4	0.0210354	0.0247643	24.4	0.0111102	0.0133122	24.4	0.00227251	0.00594447	24.4	-0.00195683	0.00338675	24.4	0.00259056	0	24.4	-0.00337929	0		24.4	0.0567762	0.0633566	24.4	0.0318146	0.0343286	24.4	0.0167979	0.0200013	24.4	0.0073464	0.0103217	24.4	0.00239348	0	24.4	0.00264218	0	24.4	7.86171e-05	0		24.4	0.0788543	0	24.4	0.0492972	0.0566236
24.6	0.0388137	0.0456837	24.6	0.021205	0.0249521	24.6	0.011885	0.0134172	24.6	0.0025384	0.00599227	24.6	-0.00160099	0.00341425	24.6	0.00311819	0	24.6	-0.0029219	0		24.6	0.0569611	0.0637898	24.6	0.0319537	0.0345859	24.6	0.0166825	0.0201581	24.6	0.00706146	0.0104045	24.6	0.00218066	0	24.6	0.00282127	0	24.6	0.000473153	0		24.6	0.0788376	0	24.6	0.0495605	0.0569094
24.8	0.0396982	0.0460006	24.8	0.0217926	0.0251397	24.8	0.0124495	0.0135221	24.8	0.00274626	0.00604005	24.8	-0.00141063	0.00344174	24.8	0.00341437	0	24.8	-0.00278074	0		24.8	0.0571518	0.0642217	24.8	0.0318457	0.0348428	24.8	0.0166367	0.0203148	24.8	0.00660676	0.0104872	24.8	0.0015946	0	24.8	0.00259415	0	24.8	0.0004331	0		24.8	0.0789784	0	24.8	0.0495586	0.057193
25	0.0403689	0.0463168	25	0.0223324	0.025327	25	0.0127241	0.013627	25	0.00310063	0.00608782	25	-0.000918777	0.00346922	25	0.00345464	0	25	-0.00231828	0		25	0.0577003	0.0646524	25	0.0320922	0.0350994	25	0.0167792	0.0204714	25	0.00680837	0.0105699	25	0.00141391	0	25	0.00274512	0	25	0.000464962	0		25	0.0791341	0	25	0.0497508	0.0574746
25.2	0.0412845	0.0466322	25.2	0.0233482	0.0255141	25.2	0.0134778	0.0137318	25.2	0.00390579	0.00613557	25.2	-0.000315529	0.00349671	25.2	0.00406825	0	25.2	-0.00171697	0		25.2	0.0584799	0.0650818	25.2	0.0326355	0.0353556	25.2	0.0165478	0.0206279	25.2	0.00660717	0.0106526	25.2	0.00182729	0	25.2	0.0024973	0	25.2	-3.09841e-05	0		25.2	0.0794932	0	25.2	0.0501148	0.0577541
25.4	0.0414568	0.0469468	25.4	0.0235014	0.025701	25.4	0.0135464	0.0138365	25.4	0.00412786	0.00618331	25.4	-0.000157421	0.00352418	25.4	0.00366467	0	25.4	-0.00176348	0		25.4	0.0582232	0.06551	25.4	0.0321923	0.0356114	25.4	0.0165653	0.0207843	25.4	0.00649234	0.0107352	25.4	0.00072435	0	25.4	0.00270567	0	25.4	-0.000616063	0		25.4	0.0802949	0	25.4	0.050686	0.0580316
25.6	0.0417124	0.0472606	25.6	0.0243323	0.0258877	25.6	0.0136677	0.0139412	25.6	0.00492381	0.00623103	25.6	0.000555854	0.00355166	25.6	0.00408863	0	25.6	-0.00148183	0		25.6	0.0587637	0.065937	25.6	0.0321625	0.0358669	25.6	0.0167817	0.0209406	25.6	0.00671955	0.0108178	25.6	0.000494058	0	25.6	0.0029	0	25.6	-0.00126653	0		25.6	0.0805433	0	25.6	0.0508997	0.0583071
25.8	0.0423201	0.0475736	25.8	0.0250166	0.0260741	25.8	0.0135769	0.0140458	25.8	0.00525291	0.00627874	25.8	7.54808e-07	0.00357913	25.8	0.00434815	0	25.8	-0.000985841	0		25.8	0.0598603	0.0663628	25.8	0.0328777	0.036122	25.8	0.0177214	0.0210967	25.8	0.00697394	0.0109004	25.8	0.00111387	0	25.8	0.00319311	0	25.8	-0.00088006	0		25.8	0.0807378	0	25.8	0.0506535	0.0585805
26	0.0432868	0.0478858	26	0.0252216	0.0262603	26	0.0140146	0.0141503	26	0.00523076	0.00632643	26	0.000421759	0.00360659	26	0.00514561	0	26	-0.000273584	0		26	0.0599959	0.0667874	26	0.0322827	0.0363768	26	0.0174448	0.0212527	26	0.00720459	0.0109829	26	0.00118445	0	26	0.00317475	0	26	-0.00120943	0		26	0.0799558	0	26	0.0503049	0.058852
26.2	0.0437908	0.0481973	26.2	0.0254847	0.0264462	26.2	0.0139596	0.0142548	26.2	0.0054039	0.00637411	26.2	0.000608985	0.00363405	26.2	0.00544035	0	26.2	5.47546e-05	0		26.2	0.0601154	0.0672107	26.2	0.031787	0.0366311	26.2	0.0176727	0.0214087	26.2	0.00653964	0.0110654	26.2	0.00036528	0	26.2	0.00293037	0	26.2	-0.00206965	0		26.2	0.0798511	0	26.2	0.0505887	0.0591214
26.4	0.0440508	0.048508	26.4	0.0256021	0.026632	26.4	0.0139202	0.0143592	26.4	0.005527	0.00642177	26.4	0.00125837	0.00366151	26.4	0.00537815	0	26.4	-9.33301e-06	0		26.4	0.0617049	0.0676328	26.4	0.0331933	0.0368851	26.4	0.0189068	0.0215645	26.4	0.00719635	0.0111479	26.4	0.00167057	0	26.4	0.00386833	0	26.4	-0.0012311	0		26.4	0.0801283	0	26.4	0.0511441	0.0593889
26.6	0.0447702	0.0488179	26.6	0.0261004	0.0268174	26.6	0.0136067	0.0144635	26.6	0.00559473	0.00646942	26.6	0.00111535	0.00368896	26.6	0.00581018	0	26.6	-0.00019396	0		26.6	0.0617652	0.0680537	26.6	0.0329411	0.0371388	26.6	0.0183501	0.0217202	26.6	0.00617338	0.0112304	26.6	0.001087	0	26.6	0.00286693	0	26.6	-0.00165773	0		26.6	0.0807126	0	26.6	0.0520044	0.0596544
26.8	0.0454531	0.049127	26.8	0.0263564	0.0270027	26.8	0.0137278	0.0145678	26.8	0.00556041	0.00651705	26.8	0.00109237	0.00371641	26.8	0.00647819	0	26.8	-0.000619721	0		26.8	0.0617422	0.0684735	26.8	0.0330131	0.0373921	26.8	0.0179603	0.0218758	26.8	0.00574458	0.0113128	26.8	0.00102276	0	26.8	0.00214715	0	26.8	-0.00191611	0		26.8	0.081763	0	26.8	0.0530984	0.059918
27	0.0460125	0.0494354	27	0.027008	0.0271877	27	0.0142898	0.014672	27	0.00583869	0.00656467	27	0.00175995	0.00374385	27	0.0070328	0	27	-0.000684663	0		27	0.0615713	0.068892	27	0.0330847	0.037645	27	0.0175612	0.0220313	27	0.00570946	0.0113952	27	0.00103703	0	27	0.00200293	0	27	-0.00244809	0		27	0.0821774	0	27	0.0537119	0.0601796
27.2	0.0461298	0.049743	27.2	0.0263408	0.0273725	27.2	0.0142089	0.0147761	27.2	0.00557432	0.00661227	27.2	0.00164398	0.00377129	27.2	0.00666373	0	27.2	-0.00103175	0		27.2	0.061536	0.0693093	27.2	0.0331017	0.0378976	27.2	0.0176236	0.0221866	27.2	0.00584338	0.0114776	27.2	0.000795514	0	27.2	0.00172103	0	27.2	-0.00249688	0		27.2	0.0822129	0	27.2	0.0536691	0.0604394
27.4	0.0461585	0.0500498	27.4	0.0268353	0.0275571	27.4	0.0144594	0.0148802	27.4	0.00503837	0.00665986	27.4	0.00157827	0.00379873	27.4	0.00624943	0	27.4	-0.00192506	0		27.4	0.0616371	0.0697254	27.4	0.0335839	0.0381498	27.4	0.0176501	0.0223419	27.4	0.00560664	0.0115599	27.4	0.000754932	0	27.4	0.00185869	0	27.4	-0.00290142	0		27.4	0.0817629	0	27.4	0.0536653	0.0606972
27.6	0.0464777	0.0503559	27.6	0.0267631	0.0277414	27.6	0.0143504	0.0149842	27.6	0.00471211	0.00670743	27.6	0.0019275	0.00382616	27.6	0.00581745	0	27.6	-0.00170944	0		27.6	0.0611917	0.0701403	27.6	0.0337685	0.0384016	27.6	0.0172722	0.0224971	27.6	0.00600813	0.0116422	27.6	0.000724959	0	27.6	0.00123841	0	27.6	-0.00254021	0		27.6	0.082189	0	27.6	0.0544039	0.0609532
27.8	0.0471231	0.0506612	27.8	0.0269661	0.0279255	27.8	0.0141818	0.0150881	27.8	0.00480044	0.00675499	27.8	0.00138706	0.00385358	27.8	0.0058584	0	27.8	-0.000710133	0		27.8	0.0617482	0.0705541	27.8	0.0340289	0.0386531	27.8	0.0169476	0.0226521	27.8	0.00599033	0.0117245	27.8	0.000890397	0	27.8	0.00110754	0	27.8	-0.00225575	0		27.8	0.0821353	0	27.8	0.0545213	0.0612072
28	0.0472006	0.0509658	28	0.0270336	0.0281094	28	0.0137831	0.015192	28	0.00437783	0.00680254	28	0.00110279	0.00388101	28	0.0054596	0	28	-0.00133144	0		28	0.0623781	0.0709666	28	0.0349771	0.0389042	28	0.0176029	0.022807	28	0.00653231	0.0118068	28	0.00114508	0	28	0.0015847	0	28	-0.00137974	0		28	0.081998	0	28	0.0548781	0.0614594
28.2	0.0474147	0.0512695	28.2	0.0272221	0.0282931	28.2	0.0131771	0.0152958	28.2	0.00390224	0.00685007	28.2	0.000507953	0.00390842	28.2	0.00458533	0	28.2	-0.00161959	0		28.2	0.0623068	0.071378	28.2	0.0350554	0.0391549	28.2	0.0169453	0.0229618	28.2	0.00651571	0.011889	28.2	0.000526455	0	28.2	0.0010791	0	28.2	-0.0016395	0		28.2	0.0824806	0	28.2	0.0547476	0.0617098
28.4	0.0467072	0.0515726	28.4	0.0273963	0.0284765	28.4	0.0125711	0.0153996	28.4	0.00353302	0.00689758	28.4	-0.0004356	0.00393584	28.4	0.00391728	0	28.4	-0.00160311	0		28.4	0.0627969	0.0717882	28.4	0.0351068	0.0394053	28.4	0.0166186	0.0231165	28.4	0.0062536	0.0119712	28.4	0.000283891	0	28.4	0.000826645	0	28.4	-0.00131717	0		28.4	0.0829287	0	28.4	0.054956	0.0619583
28.6	0.0463784	0.0518749	28.6	0.0270731	0.0286597	28.6	0.0120582	0.0155032	28.6	0.00310418	0.00694508	28.6	-0.0016285	0.00396325	28.6	0.00325632	0	28.6	-0.00186446	0		28.6	0.0629002	0.0721972	28.6	0.0352367	0.0396554	28.6	0.0166966	0.0232711	28.6	0.00628789	0.0120533	28.6	0.000639415	0	28.6	0.000944233	0	28.6	-0.00057226	0		28.6	0.0832064	0	28.6	0.0554164	0.0622051
28.8	0.0459474	0.0521764	28.8	0.026399	0.0288426	28.8	0.0110413	0.0156069	28.8	0.00268252	0.00699257	28.8	-0.00264968	0.00399065	28.8	0.00187918	0	28.8	-0.00260629	0		28.8	0.0634371	0.072605	28.8	0.0356933	0.039905	28.8	0.0168638	0.0234256	28.8	0.00679053	0.0121355	28.8	0.000774716	0	28.8	0.00114652	0	28.8	-0.000532858	0		28.8	0.0831186	0	28.8	0.0557796	0.06245
29	0.0461492	0.0524771	29	0.0267264	0.0290254	29	0.0111559	0.0157104	29	0.00324455	0.00704004	29	-0.00299087	0.00401805	29	0.00130554	0	29	-0.00178132	0		29	0.0643599	0.0730117	29	0.0360927	0.0401544	29	0.0169485	0.02358	29	0.00737029	0.0122176	29	0.00109315	0	29	0.00135591	0	29	-0.000598937	0		29	0.0841695	0	29	0.05632	0.0626931
29.2	0.0463257	0.0527772	29.2	0.0265998	0.0292079	29.2	0.0109441	0.0158139	29.2	0.0034421	0.00708749	29.2	-0.00343822	0.00404545	29.2	0.00104345	0	29.2	-0.00231519	0		29.2	0.0645668	0.0734172	29.2	0.0361884	0.0404033	29.2	0.0170654	0.0237342	29.2	0.00762094	0.0122997	29.2	0.00114615	0	29.2	0.00129297	0	29.2	-0.000925816	0		29.2	0.0846412	0	29.2	0.0565645	0.0629344
29.4	0.0462387	0.0530764	29.4	0.0263969	0.0293901	29.4	0.0110106	0.0159173	29.4	0.00278186	0.00713493	29.4	-0.00400339	0.00407284	29.4	0.000458986	0	29.4	-0.00230584	0		29.4	0.0648804	0.0738216	29.4	0.0363023	0.0406519	29.4	0.0171983	0.0238884	29.4	0.00786398	0.0123817	29.4	0.000839046	0	29.4	0.00142698	0	29.4	-0.000593961	0		29.4	0.0851075	0	29.4	0.0568814	0.063174
29.6	0.0458748	0.053375	29.6	0.026287	0.0295722	29.6	0.0108372	0.0160207	29.6	0.00259956	0.00718236	29.6	-0.00403576	0.00410023	29.6	0.000145085	0	29.6	-0.00257612	0		29.6	0.0664014	0.0742248	29.6	0.0365946	0.0409002	29.6	0.0173056	0.0240424	29.6	0.00765279	0.0124637	29.6	0.00104059	0	29.6	0.00178685	0	29.6	-0.000424413	0		29.6	0.0849991	0	29.6	0.0564995	0.0634118
29.8	0.0462136	0.0536728	29.8	0.0266297	0.029754	29.8	0.0112005	0.016124	29.8	0.00283952	0.00722977	29.8	-0.0042866	0.00412761	29.8	0.000311482	0	29.8	-0.00195616	0		29.8	0.06661	0.0746268	29.8	0.0372634	0.0411481	29.8	0.018085	0.0241964	29.8	0.00734688	0.0125457	29.8	0.00137325	0	29.8	0.00195765	0	29.8	-0.000403099	0		29.8	0.0849249	0	29.8	0.0562811	0.0636479
30	0.0464245	0.0539698	30	0.0267248	0.0299356	30	0.0119559	0.0162272	30	0.0026324	0.00727716	30	-0.0036149	0.00415499	30	0.000653811	0	30	-0.00215871	0		30	0.0671261	0.0750277	30	0.0375691	0.0413956	30	0.0182863	0.0243502	30	0.00800192	0.0126277	30	0.00131357	0	30	0.00189644	0	30	-0.000174205	0		30	0.0852029	0	30	0.0569538	0.0638822
30.2	0.0470007	0.0542661	30.2	0.0276949	0.030117	30.2	0.0125742	0.0163304	30.2	0.00334488	0.00732455	30.2	-0.00293533	0.00418237	30.2	0.000934394	0	30.2	-0.00181592	0		30.2	0.0678947	0.0754275	30.2	0.0378936	0.0416428	30.2	0.0187451	0.0245039	30.2	0.00799254	0.0127096	30.2	0.000857325	0	30.2	0.00257001	0	30.2	-0.000136727	0		30.2	0.0859922	0	30.2	0.0579686	0.0641149
30.4	0.0476836	0.0545617	30.4	0.0279068	0.0302981	30.4	0.0130258	0.0164335	30.4	0.00394902	0.00737191	30.4	-0.00201335	0.00420974	30.4	0.00136039	0	30.4	-0.00216951	0		30.4	0.069433	0.0758261	30.4	0.0384368	0.0418896	30.4	0.019073	0.0246575	30.4	0.00799385	0.0127915	30.4	0.00117485	0	30.4	0.0027462	0	30.4	0.00010848	0		30.4	0.0865569	0	30.4	0.0581238	0.0643458
30.6	0.0486184	0.0548565	30.6	0.0285567	0.0304791	30.6	0.0137056	0.0165365	30.6	0.00440025	0.00741926	30.6	-0.00176776	0.00423711	30.6	0.0019359	0	30.6	-0.00179652	0		30.6	0.0693958	0.0762235	30.6	0.0381645	0.0421361	30.6	0.0189049	0.024811	30.6	0.00743547	0.0128734	30.6	0.000959375	0	30.6	0.00250161	0	30.6	-0.000508778	0		30.6	0.0872693	0	30.6	0.0585085	0.0645751
30.8	0.0499591	0.0551506	30.8	0.0287526	0.0306597	30.8	0.0147105	0.0166395	30.8	0.00528121	0.0074666	30.8	-0.00050698	0.00426447	30.8	0.00300654	0	30.8	-0.00156989	0		30.8	0.0700033	0.0766199	30.8	0.0382685	0.0423823	30.8	0.0193296	0.0249644	30.8	0.00789853	0.0129552	30.8	0.000882146	0	30.8	0.00239395	0	30.8	-0.000423053	0		30.8	0.087391	0	30.8	0.0584062	0.0648026
31	0.0505769	0.055444	31	0.0293071	0.0308402	31	0.0156492	0.0167424	31	0.00525151	0.00751392	31	0.000286563	0.00429183	31	0.00319354	0	31	-0.00172073	0		31	0.0701611	0.0770151	31	0.0386954	0.042628	31	0.0198688	0.0251176	31	0.00852585	0.013037	31	0.00118261	0	31	0.0027309	0	31	-0.00053183	0		31	0.0868196	0	31	0.057802	0.0650285
31.2	0.0508402	0.0557366	31.2	0.0288981	0.0310205	31.2	0.0160237	0.0168453	31.2	0.00494019	0.00756123	31.2	-0.000160201	0.00431918	31.2	0.0032103	0	31.2	-0.0021116	0		31.2	0.0711177	0.0774091	31.2	0.0393048	0.0428734	31.2	0.0205545	0.0252708	31.2	0.00931843	0.0131188	31.2	0.00160676	0	31.2	0.00333848	0	31.2	-9.77667e-07	0		31.2	0.0867137	0	31.2	0.0578598	0.0652528
31.4	0.0512221	0.0560285	31.4	0.0291243	0.0312005	31.4	0.0164945	0.0169481	31.4	0.00448204	0.00760852	31.4	6.56713e-06	0.00434653	31.4	0.00321275	0	31.4	-0.00235752	0		31.4	0.0713037	0.077802	31.4	0.0393782	0.0431185	31.4	0.0206332	0.0254238	31.4	0.00922215	0.0132005	31.4	0.00179243	0	31.4	0.00324974	0	31.4	-3.96937e-05	0		31.4	0.0859174	0	31.4	0.0572889	0.0654754
31.6	0.0517117	0.0563197	31.6	0.0291046	0.0313803	31.6	0.0168706	0.0170508	31.6	0.00395646	0.0076558	31.6	-0.000236963	0.00437388	31.6	0.00310557	0	31.6	-0.00218779	0		31.6	0.0712637	0.0781938	31.6	0.0398027	0.0433632	31.6	0.0205605	0.0255768	31.6	0.00947742	0.0132823	31.6	0.00127037	0	31.6	0.00310478	0	31.6	0.000148202	0		31.6	0.0859201	0	31.6	0.0576106	0.0656963
31.8	0.0521075	0.0566101	31.8	0.0290705	0.0315598	31.8	0.0173556	0.0171534	31.8	0.00413097	0.00770306	31.8	-0.000810027	0.00440122	31.8	0.00365104	0	31.8	-0.00214374	0		31.8	0.0716959	0.0785845	31.8	0.0398249	0.0436076	31.8	0.0205135	0.0257296	31.8	0.00939655	0.0133639	31.8	0.000759904	0	31.8	0.00273112	0	31.8	-0.000317945	0		31.8	0.0856025	0	31.8	0.0574972	0.0659157
32	0.052231	0.0568999	32	0.0293817	0.0317392	32	0.017328	0.017256	32	0.00344997	0.00775031	32	-0.000909725	0.00442855	32	0.00343726	0	32	-0.0027204	0		32	0.0717852	0.0789741	32	0.0396915	0.0438516	32	0.0203997	0.0258823	32	0.00917227	0.0134456	32	0.000311462	0	32	0.0025705	0	32	-0.000556028	0		32	0.0851353	0	32	0.0573773	0.0661335
32.2	0.0526645	0.0571889	32.2	0.0295984	0.0319183	32.2	0.0171714	0.0173586	32.2	0.0035125	0.00779755	32.2	-0.00108265	0.00445589	32.2	0.00351461	0	32.2	-0.00279403	0		32.2	0.0715399	0.0793625	32.2	0.0398319	0.0440953	32.2	0.0204993	0.0260349	32.2	0.00930554	0.0135272	32.2	-0.000215465	0	32.2	0.00224454	0	32.2	-0.000992674	0		32.2	0.0853239	0	32.2	0.0576904	0.0663496
32.4	0.0525045	0.0574771	32.4	0.0296012	0.0320972	32.4	0.0171296	0.017461	32.4	0.00347481	0.00784477	32.4	-0.00127978	0.00448321	32.4	0.00400578	0	32.4	-0.00293051	0		32.4	0.0715893	0.0797499	32.4	0.039867	0.0443386	32.4	0.0206855	0.0261874	32.4	0.00899635	0.0136088	32.4	-0.000409543	0	32.4	0.00218359	0	32.4	-0.000838158	0		32.4	0.085466	0	32.4	0.0581784	0.0665642
32.6	0.0530202	0.0577647	32.6	0.0294829	0.0322759	32.6	0.0167556	0.0175634	32.6	0.00360908	0.00789197	32.6	-0.00150305	0.00451054	32.6	0.00366151	0	32.6	-0.00340949	0		32.6	0.0721175	0.0801361	32.6	0.0400521	0.0445816	32.6	0.0206608	0.0263398	32.6	0.0093161	0.0136904	32.6	-3.37299e-05	0	32.6	0.00234413	0	32.6	-0.000668946	0		32.6	0.0850955	0	32.6	0.0582509	0.0667772
32.8	0.0531997	0.0580516	32.8	0.0297848	0.0324543	32.8	0.0164632	0.0176658	32.8	0.004191	0.00793916	32.8	-0.00155555	0.00453786	32.8	0.00367564	0	32.8	-0.00357613	0		32.8	0.0722586	0.0805212	32.8	0.0397124	0.0448242	32.8	0.0204665	0.0264921	32.8	0.00881611	0.013772	32.8	-0.000346931	0	32.8	0.00232853	0	32.8	-0.00126053	0		32.8	0.0852083	0	32.8	0.0583753	0.0669886
33	0.0539069	0.0583377	33	0.0304392	0.0326326	33	0.0169601	0.017768	33	0.00495189	0.00798634	33	-0.000989944	0.00456517	33	0.00381223	0	33	-0.00301067	0		33	0.072508	0.0809052	33	0.0400233	0.0450665	33	0.02074	0.0266443	33	0.00884817	0.0138535	33	4.15051e-05	0	33	0.00264293	0	33	-0.00132211	0		33	0.0856889	0	33	0.058717	0.0671985
33.2	0.0545234	0.0586231	33.2	0.0307278	0.0328106	33.2	0.0166157	0.0178702	33.2	0.00503261	0.0080335	33.2	-0.00037598	0.00459249	33.2	0.00435583	0	33.2	-0.00310925	0		33.2	0.0723653	0.0812882	33.2	0.0399167	0.0453084	33.2	0.0208168	0.0267964	33.2	0.00843816	0.013935	33.2	0.000356312	0	33.2	0.00262338	0	33.2	-0.00134122	0		33.2	0.0855414	0	33.2	0.0585969	0.0674069
33.4	0.0547184	0.0589078	33.4	0.0313382	0.0329884	33.4	0.0170206	0.0179724	33.4	0.00502484	0.00808064	33.4	0.000396189	0.00461979	33.4	0.00473955	0	33.4	-0.00248516	0		33.4	0.0728	0.08167	33.4	0.0399372	0.04555	33.4	0.0208876	0.0269483	33.4	0.00809448	0.0140164	33.4	0.000483626	0	33.4	0.00268643	0	33.4	-0.00141356	0		33.4	0.0855195	0	33.4	0.0585012	0.0676137
33.6	0.0552709	0.0591918	33.6	0.0315392	0.0331659	33.6	0.0170725	0.0180745	33.6	0.00567861	0.00812777	33.6	0.00131498	0.0046471	33.6	0.00531107	0	33.6	-0.00228948	0		33.6	0.0741808	0.0820507	33.6	0.0402101	0.0457912	33.6	0.0219614	0.0271002	33.6	0.00830667	0.0140979	33.6	0.000770025	0	33.6	0.00329932	0	33.6	-0.000840267	0		33.6	0.0856758	0	33.6	0.0584897	0.0678191
33.8	0.0560706	0.0594751	33.8	0.0325399	0.0333433	33.8	0.0175707	0.0181765	33.8	0.00650067	0.00817489	33.8	0.00210412	0.00467439	33.8	0.00594166	0	33.8	-0.00146748	0		33.8	0.0747244	0.0824304	33.8	0.0408696	0.0460321	33.8	0.0225721	0.0272519	33.8	0.00898084	0.0141793	33.8	0.00157933	0	33.8	0.00342265	0	33.8	-0.0007422	0		33.8	0.086139	0	33.8	0.0589384	0.0680229
34	0.0566675	0.0597577	34	0.0331302	0.0335204	34	0.0178992	0.0182784	34	0.00678664	0.00822199	34	0.00267793	0.00470169	34	0.00576717	0	34	-0.00158072	0		34	0.0750476	0.0828089	34	0.0411536	0.0462727	34	0.0226902	0.0274035	34	0.0098807	0.0142606	34	0.00171413	0	34	0.00366532	0	34	-0.00036343	0		34	0.0871164	0	34	0.0594799	0.0682252
34.2	0.0575109	0.0600396	34.2	0.0334268	0.0336973	34.2	0.0180026	0.0183803	34.2	0.00767195	0.00826908	34.2	0.00353817	0.00472898	34.2	0.0060214	0	34.2	-0.0009382	0		34.2	0.0751511	0.0831864	34.2	0.0410564	0.0465129	34.2	0.0226084	0.0275551	34.2	0.00998085	0.014342	34.2	0.00199076	0	34.2	0.00395902	0	34.2	-0.000493791	0		34.2	0.0875682	0	34.2	0.0594209	0.0684261
34.4	0.0579986	0.0603208	34.4	0.0327436	0.033874	34.4	0.0180287	0.0184821	34.4	0.0076992	0.00831615	34.4	0.0033234	0.00475626	34.4	0.00541713	0	34.4	-0.000973776	0		34.4	0.075961	0.0835628	34.4	0.0412884	0.0467527	34.4	0.0225905	0.0277065	34.4	0.0105602	0.0144233	34.4	0.00242108	0	34.4	0.00409147	0	34.4	-0.000303914	0		34.4	0.0879016	0	34.4	0.0585632	0.0686254
34.6	0.0584998	0.0606013	34.6	0.032854	0.0340505	34.6	0.0183319	0.0185839	34.6	0.00796214	0.00836321	34.6	0.00349624	0.00478354	34.6	0.00536508	0	34.6	-0.00022593	0		34.6	0.0759747	0.0839381	34.6	0.0415305	0.0469922	34.6	0.0225196	0.0278578	34.6	0.0106437	0.0145046	34.6	0.00290181	0	34.6	0.00413613	0	34.6	-0.000677189	0		34.6	0.0879082	0	34.6	0.0582696	0.0688234
34.8	0.0588607	0.0608811	34.8	0.0327834	0.0342267	34.8	0.018279	0.0186856	34.8	0.00798555	0.00841025	34.8	0.00379125	0.00481082	34.8	0.00519249	0	34.8	-0.000367884	0		34.8	0.0761659	0.0843123	34.8	0.0410947	0.0472314	34.8	0.022645	0.028009	34.8	0.0105657	0.0145858	34.8	0.00227499	0	34.8	0.00371217	0	34.8	-0.0010532	0		34.8	0.0880406	0	34.8	0.0579636	0.0690198
35	0.0586169	0.0611601	35	0.0324871	0.0344027	35	0.0178048	0.0187872	35	0.00732346	0.00845728	35	0.00281098	0.0048381	35	0.00432814	0	35	-0.00120369	0		35	0.0768637	0.0846855	35	0.0417407	0.0474702	35	0.0228561	0.0281601	35	0.0106664	0.0146671	35	0.00261383	0	35	0.00434442	0	35	-0.00122125	0		35	0.088139	0	35	0.0577679	0.0692149
35.2	0.0585157	0.0614385	35.2	0.0318445	0.0345785	35.2	0.0175445	0.0188888	35.2	0.00677252	0.00850429	35.2	0.0016971	0.00486536	35.2	0.00376588	0	35.2	-0.00137983	0		35.2	0.0776079	0.0850576	35.2	0.0421206	0.0477087	35.2	0.0228321	0.028311	35.2	0.0104613	0.0147483	35.2	0.00232137	0	35.2	0.00478665	0	35.2	-0.00136453	0		35.2	0.0885435	0	35.2	0.0580618	0.0694085
35.4	0.0584454	0.0617162	35.4	0.0314426	0.0347541	35.4	0.0172504	0.0189903	35.4	0.00606645	0.00855129	35.4	0.00113889	0.00489263	35.4	0.00294392	0	35.4	-0.00155756	0		35.4	0.0779726	0.0854286	35.4	0.0423994	0.0479468	35.4	0.0219341	0.0284619	35.4	0.0104105	0.0148294	35.4	0.0019526	0	35.4	0.00405852	0	35.4	-0.00159366	0		35.4	0.0889596	0	35.4	0.0581209	0.0696007
35.6	0.0584404	0.0619932	35.6	0.0313331	0.0349295	35.6	0.0171982	0.0190918	35.6	0.00579122	0.00859827	35.6	0.000418456	0.00491989	35.6	0.002649	0	35.6	-0.00226607	0		35.6	0.0787124	0.0857986	35.6	0.0433898	0.0481847	35.6	0.0225237	0.0286127	35.6	0.0108203	0.0149106	35.6	0.00181065	0	35.6	0.00415126	0	35.6	-0.001276	0		35.6	0.089267	0	35.6	0.058826	0.0697915
35.8	0.0588677	0.0622696	35.8	0.0316731	0.0351046	35.8	0.0172009	0.0191932	35.8	0.00566841	0.00864524	35.8	-4.23166e-05	0.00494714	35.8	0.00304499	0	35.8	-0.00222371	0		35.8	0.0792477	0.0861675	35.8	0.0433257	0.0484221	35.8	0.0225524	0.0287633	35.8	0.0106485	0.0149917	35.8	0.0016951	0	35.8	0.00365211	0	35.8	-0.00126885	0		35.8	0.0889059	0	35.8	0.0586781	0.0699808
36	0.0591822	0.0625452	36	0.032081	0.0352795	36	0.017	0.0192945	36	0.00528602	0.0086922	36	-0.000212235	0.0049744	36	0.0027162	0	36	-0.00223559	0		36	0.0793225	0.0865353	36	0.043217	0.0486592	36	0.022359	0.0289139	36	0.010086	0.0150727	36	0.000973876	0	36	0.00305619	0	36	-0.00170413	0		36	0.0887701	0	36	0.0590508	0.0701688
36.2	0.0591954	0.0628201	36.2	0.032192	0.0354543	36.2	0.0168226	0.0193957	36.2	0.00525618	0.00873914	36.2	-0.000763406	0.00500164	36.2	0.00273364	0	36.2	-0.00309893	0		36.2	0.078728	0.0869021	36.2	0.0432048	0.048896	36.2	0.022292	0.0290643	36.2	0.00984019	0.0151538	36.2	0.00062586	0	36.2	0.00268058	0	36.2	-0.0019958	0		36.2	0.0895523	0	36.2	0.0596464	0.0703555
36.4	0.0587242	0.0630944	36.4	0.0321141	0.0356287	36.4	0.0168063	0.0194969	36.4	0.00496831	0.00878606	36.4	-0.00149885	0.00502889	36.4	0.00253302	0	36.4	-0.00342012	0		36.4	0.0793918	0.0872679	36.4	0.043302	0.0491325	36.4	0.0217504	0.0292147	36.4	0.00940219	0.0152348	36.4	-8.27204e-05	0	36.4	0.00254272	0	36.4	-0.00194601	0		36.4	0.0895068	0	36.4	0.0597784	0.0705407
36.6	0.058668	0.0633679	36.6	0.0322277	0.035803	36.6	0.0169566	0.0195981	36.6	0.0051994	0.00883297	36.6	-0.00218058	0.00505613	36.6	0.00192377	0	36.6	-0.00357419	0		36.6	0.0800445	0.0876326	36.6	0.0439374	0.0493686	36.6	0.0219321	0.0293649	36.6	0.00967274	0.0153158	36.6	0.000670697	0	36.6	0.00297211	0	36.6	-0.00152389	0		36.6	0.0898037	0	36.6	0.0600356	0.0707246
36.8	0.0585563	0.0636408	36.8	0.0326469	0.0359771	36.8	0.0166902	0.0196991	36.8	0.00541565	0.00887987	36.8	-0.00203887	0.00508336	36.8	0.00206664	0	36.8	-0.00309378	0		36.8	0.0799981	0.0879963	36.8	0.0442395	0.0496043	36.8	0.0221699	0.029515	36.8	0.00932451	0.0153968	36.8	0.000389513	0	36.8	0.00282758	0	36.8	-0.00154969	0		36.8	0.0900404	0	36.8	0.0608423	0.0709072
37	0.0588001	0.0639131	37	0.0329275	0.0361509	37	0.0169075	0.0198001	37	0.00531144	0.00892675	37	-0.00168716	0.00511059	37	0.00151658	0	37	-0.0026526	0		37	0.0807263	0.0883589	37	0.0456686	0.0498398	37	0.0234	0.029665	37	0.0101614	0.0154777	37	0.00116097	0	37	0.00368252	0	37	-0.000635126	0		37	0.0907741	0	37	0.061668	0.0710884
37.2	0.058953	0.0641846	37.2	0.0332221	0.0363245	37.2	0.0164481	0.0199011	37.2	0.00511178	0.00897362	37.2	-0.00170462	0.00513782	37.2	0.00170128	0	37.2	-0.00283331	0		37.2	0.0806823	0.0887205	37.2	0.0448876	0.0500748	37.2	0.0230826	0.0298149	37.2	0.00963509	0.0155586	37.2	0.00118382	0	37.2	0.00312478	0	37.2	-0.00105814	0		37.2	0.0913398	0	37.2	0.0617959	0.0712683
37.4	0.0597333	0.0644554	37.4	0.0335583	0.036498	37.4	0.0173852	0.0200019	37.4	0.00534685	0.00902047	37.4	-0.00131089	0.00516504	37.4	0.00210672	0	37.4	-0.00219094	0		37.4	0.0813434	0.089081	37.4	0.0449722	0.0503096	37.4	0.0236916	0.0299647	37.4	0.00991378	0.0156395	37.4	0.00173627	0	37.4	0.00308	0	37.4	-0.000714837	0		37.4	0.0917328	0	37.4	0.0620517	0.0714469
37.6	0.0599704	0.0647256	37.6	0.0331543	0.0366711	37.6	0.0166762	0.0201028	37.6	0.00500317	0.00906731	37.6	-0.0012726	0.00519226	37.6	0.00173913	0	37.6	-0.00252252	0		37.6	0.0826466	0.0894405	37.6	0.0455998	0.050544	37.6	0.0247796	0.0301144	37.6	0.0110726	0.0157203	37.6	0.00209005	0	37.6	0.00422852	0	37.6	8.03468e-05	0		37.6	0.0922935	0	37.6	0.062585	0.0716241
37.8	0.0603075	0.0649951	37.8	0.0333031	0.0368441	37.8	0.0166627	0.0202035	37.8	0.0048496	0.00911413	37.8	-0.00104431	0.00521947	37.8	0.0015469	0	37.8	-0.0022098	0		37.8	0.08264	0.089799	37.8	0.0459187	0.0507781	37.8	0.0250759	0.030264	37.8	0.011859	0.0158012	37.8	0.00228109	0	37.8	0.00442802	0	37.8	0.000149127	0		37.8	0.0922912	0	37.8	0.0625409	0.0718001
38	0.0607414	0.065264	38	0.0336317	0.0370169	38	0.0166548	0.0203042	38	0.00416991	0.00916094	38	-0.00139566	0.00524668	38	0.00174123	0	38	-0.00232452	0		38	0.0825381	0.0901565	38	0.0457828	0.0510118	38	0.0248225	0.0304134	38	0.0125366	0.015882	38	0.00231543	0	38	0.00439454	0	38	-0.000293811	0		38	0.0925527	0	38	0.0625999	0.0719748
38.2	0.0611675	0.0655321	38.2	0.0334488	0.0371894	38.2	0.0166744	0.0204048	38.2	0.00409772	0.00920774	38.2	-0.00109725	0.00527388	38.2	0.00160073	0	38.2	-0.00195663	0		38.2	0.0833964	0.0905129	38.2	0.0462102	0.0512453	38.2	0.0250747	0.0305628	38.2	0.0130676	0.0159627	38.2	0.00290407	0	38.2	0.00487485	0	38.2	-0.000578207	0		38.2	0.0924336	0	38.2	0.0618563	0.0721482
38.4	0.0615269	0.0657996	38.4	0.0336007	0.0373618	38.4	0.0165161	0.0205054	38.4	0.00449477	0.00925452	38.4	-0.000914456	0.00530109	38.4	0.00179257	0	38.4	-0.00150102	0		38.4	0.0840462	0.0908683	38.4	0.0465812	0.0514783	38.4	0.0255752	0.0307121	38.4	0.0136505	0.0160434	38.4	0.00300763	0	38.4	0.00530324	0	38.4	-0.000612842	0		38.4	0.0922641	0	38.4	0.0614743	0.0723203
38.6	0.0616011	0.0660665	38.6	0.0336343	0.0375339	38.6	0.0164999	0.0206059	38.6	0.0045453	0.00930128	38.6	-0.000326882	0.00532828	38.6	0.00183971	0	38.6	-0.00131885	0		38.6	0.0845351	0.0912227	38.6	0.0472762	0.0517111	38.6	0.0257694	0.0308612	38.6	0.013532	0.0161242	38.6	0.00371389	0	38.6	0.00559207	0	38.6	-0.000776566	0		38.6	0.09162	0	38.6	0.0616137	0.0724912
38.8	0.0624873	0.0663326	38.8	0.034453	0.0377058	38.8	0.0165349	0.0207063	38.8	0.00534854	0.00934803	38.8	0.000333982	0.00535547	38.8	0.0025768	0	38.8	-0.00126906	0		38.8	0.0856329	0.0915761	38.8	0.0480447	0.0519435	38.8	0.0263196	0.0310103	38.8	0.0138243	0.0162048	38.8	0.00366583	0	38.8	0.0056089	0	38.8	-0.000652836	0		38.8	0.0918718	0	38.8	0.0621457	0.0726608
39	0.0633605	0.0665981	39	0.0348358	0.0378775	39	0.0167272	0.0208067	39	0.00592927	0.00939477	39	0.000396883	0.00538266	39	0.00304199	0	39	-0.00139922	0		39	0.0868147	0.0919285	39	0.048931	0.0521756	39	0.0266979	0.0311592	39	0.0138914	0.0162855	39	0.00412945	0	39	0.00576285	0	39	3.17952e-05	0		39	0.091732	0	39	0.0623471	0.0728292
39.2	0.0637073	0.066863	39.2	0.0354077	0.0380489	39.2	0.0172945	0.020907	39.2	0.00618053	0.00944149	39.2	0.000942983	0.00540985	39.2	0.00342218	0	39.2	-0.0014988	0		39.2	0.0872751	0.0922798	39.2	0.0487112	0.0524073	39.2	0.0264494	0.031308	39.2	0.0136162	0.0163661	39.2	0.00382447	0	39.2	0.0054481	0	39.2	-4.61445e-05	0		39.2	0.0916515	0	39.2	0.0629149	0.0729964
39.4	0.0643869	0.0671272	39.4	0.0358748	0.0382202	39.4	0.0174751	0.0210073	39.4	0.00681322	0.00948819	39.4	0.00123068	0.00543703	39.4	0.00373113	0	39.4	-0.00142923	0		39.4	0.0879138	0.0926302	39.4	0.048776	0.0526387	39.4	0.0262933	0.0314567	39.4	0.0139523	0.0164467	39.4	0.00413297	0	39.4	0.00495557	0	39.4	0.000174961	0		39.4	0.0917794	0	39.4	0.0636867	0.0731623
39.6	0.0650452	0.0673907	39.6	0.036444	0.0383912	39.6	0.0181892	0.0211075	39.6	0.00729935	0.00953489	39.6	0.00119954	0.0054642	39.6	0.0040509	0	39.6	-0.00173993	0		39.6	0.0888735	0.0929795	39.6	0.0490812	0.0528698	39.6	0.0272308	0.0316054	39.6	0.0140847	0.0165272	39.6	0.0042833	0	39.6	0.00533607	0	39.6	0.000956873	0		39.6	0.0912529	0	39.6	0.0636755	0.073327
39.8	0.0657612	0.0676536	39.8	0.0370669	0.0385621	39.8	0.0183082	0.0212076	39.8	0.00735577	0.00958156	39.8	0.00140338	0.00549137	39.8	0.00441511	0	39.8	-0.00176158	0		39.8	0.0884341	0.0933279	39.8	0.0477013	0.0531006	39.8	0.0264597	0.0317539	39.8	0.0132885	0.0166078	39.8	0.00336518	0	39.8	0.00433274	0	39.8	0.00022533	0		39.8	0.0906947	0	39.8	0.0639671	0.0734905
40	0.0661888	0.0679158	40	0.0373587	0.0387327	40	0.018884	0.0213076	40	0.00784317	0.00962823	40	0.00210346	0.00551854	40	0.0043871	0	40	-0.00208427	0		40	0.0877563	0.0936752	40	0.0469353	0.053331	40	0.02572	0.0319023	40	0.0125992	0.0166883	40	0.00234656	0	40	0.00297299	0	40	-0.000421948	0		40	0.0911397	0	40	0.0649749	0.0736529
40.2	0.0658046	0.0681773	40.2	0.0375103	0.0389031	40.2	0.0191154	0.0214077	40.2	0.0079454	0.00967488	40.2	0.00172139	0.0055457	40.2	0.0046084	0	40.2	-0.00264943	0		40.2	0.0884905	0.0940216	40.2	0.0473015	0.0535611	40.2	0.0257388	0.0320506	40.2	0.0129501	0.0167687	40.2	0.00265841	0	40.2	0.00304279	0	40.2	0.000161353	0		40.2	0.0920903	0	40.2	0.0659311	0.073814
40.4	0.0658658	0.0684382	40.4	0.0375568	0.0390733	40.4	0.0197674	0.0215076	40.4	0.00803484	0.00972151	40.4	0.00194008	0.00557286	40.4	0.00435018	0	40.4	-0.00207863	0		40.4	0.0896308	0.094367	40.4	0.0477598	0.0537908	40.4	0.0254325	0.0321988	40.4	0.0127078	0.0168492	40.4	0.00220499	0	40.4	0.00313931	0	40.4	0.000353857	0		40.4	0.0925565	0	40.4	0.0668237	0.0739739
40.6	0.0658331	0.0686985	40.6	0.0377857	0.0392433	40.6	0.0198049	0.0216075	40.6	0.00790127	0.00976813	40.6	0.00135736	0.00560001	40.6	0.00378597	0	40.6	-0.0021112	0		40.6	0.090303	0.0947114	40.6	0.0483064	0.0540203	40.6	0.0262711	0.0323469	40.6	0.0127072	0.0169296	40.6	0.0027031	0	40.6	0.00279121	0	40.6	0.000508133	0		40.6	0.0935174	0	40.6	0.067706	0.0741327
40.8	0.0658525	0.0689581	40.8	0.0379107	0.039413	40.8	0.0196314	0.0217073	40.8	0.00771526	0.00981473	40.8	0.00124159	0.00562716	40.8	0.00335686	0	40.8	-0.00198242	0		40.8	0.0907187	0.0950547	40.8	0.048435	0.0542494	40.8	0.0265028	0.0324948	40.8	0.012193	0.01701	40.8	0.00227175	0	40.8	0.00225204	0	40.8	0.000525361	0		40.8	0.0939717	0	40.8	0.0684463	0.0742903
41	0.0663261	0.0692171	41	0.0378612	0.0395826	41	0.0201049	0.021807	41	0.00760994	0.00986132	41	0.00137985	0.00565431	41	0.00298468	0	41	-0.00217243	0		41	0.0909276	0.0953972	41	0.0487581	0.0544781	41	0.0266666	0.0326427	41	0.0121605	0.0170903	41	0.00254865	0	41	0.00240227	0	41	0.000685409	0		41	0.0942084	0	41	0.0683967	0.0744468
41.2	0.0672788	0.0694754	41.2	0.0375619	0.0397519	41.2	0.0206204	0.0219067	41.2	0.00777313	0.0099079	41.2	0.00101231	0.00568145	41.2	0.00363227	0	41.2	-0.00202407	0		41.2	0.0908224	0.0957386	41.2	0.0487203	0.0547066	41.2	0.0260016	0.0327905	41.2	0.0111333	0.0171707	41.2	0.00251762	0	41.2	0.00180084	0	41.2	0.000166342	0		41.2	0.0948474	0	41.2	0.0689704	0.0746021
41.4	0.0677553	0.0697331	41.4	0.0373501	0.0399211	41.4	0.0210378	0.0220064	41.4	0.00746424	0.00995446	41.4	0.000723347	0.00570859	41.4	0.00384829	0	41.4	-0.00159204	0		41.4	0.0919608	0.096079	41.4	0.0500716	0.0549347	41.4	0.0267964	0.0329381	41.4	0.0114	0.017251	41.4	0.00370024	0	41.4	0.00271499	0	41.4	0.00126424	0		41.4	0.0951908	0	41.4	0.0698184	0.0747563
41.6	0.06739	0.0699901	41.6	0.0368482	0.04009	41.6	0.0204649	0.0221059	41.6	0.00683524	0.010001	41.6	0.000481915	0.00573572	41.6	0.00360991	0	41.6	-0.00153817	0		41.6	0.0925132	0.0964185	41.6	0.0501636	0.0551625	41.6	0.0262111	0.0330857	41.6	0.0117058	0.0173312	41.6	0.00306374	0	41.6	0.00317471	0	41.6	0.00070983	0		41.6	0.0952151	0	41.6	0.0702995	0.0749093
41.8	0.0675155	0.0702465	41.8	0.0365396	0.0402587	41.8	0.0205568	0.0222054	41.8	0.00604613	0.0100475	41.8	0.000278921	0.00576285	41.8	0.0038051	0	41.8	-0.00135216	0		41.8	0.0922888	0.096757	41.8	0.0502934	0.0553899	41.8	0.0259552	0.0332331	41.8	0.0115542	0.0174115	41.8	0.00305764	0	41.8	0.00295597	0	41.8	0.000490812	0		41.8	0.0952106	0	41.8	0.0703525	0.0750612
42	0.0672146	0.0705023	42	0.0361449	0.0404272	42	0.0202601	0.0223049	42	0.00539859	0.0100941	42	-0.000382202	0.00578997	42	0.00399402	0	42	-0.00144174	0		42	0.0921861	0.0970946	42	0.0504191	0.0556171	42	0.0253492	0.0333805	42	0.0115991	0.0174917	42	0.00336288	0	42	0.00273956	0	42	-7.74686e-05	0		42	0.0953048	0	42	0.0697679	0.0752121
42.2	0.067426	0.0707574	42.2	0.0353866	0.0405955	42.2	0.0203505	0.0224042	42.2	0.00578418	0.0101406	42.2	-0.000180422	0.0058171	42.2	0.00420188	0	42.2	-0.00113401	0		42.2	0.0925273	0.0974311	42.2	0.0512191	0.0558439	42.2	0.0261582	0.0335277	42.2	0.011385	0.0175719	42.2	0.00382856	0	42.2	0.00325099	0	42.2	-0.000281262	0		42.2	0.0955516	0	42.2	0.0694395	0.0753618
42.4	0.0673159	0.0710119	42.4	0.0350062	0.0407636	42.4	0.0197377	0.0225036	42.4	0.0056464	0.010187	42.4	-5.83828e-05	0.00584421	42.4	0.00420929	0	42.4	-0.00105118	0		42.4	0.092551	0.0977667	42.4	0.0514638	0.0560704	42.4	0.0267522	0.0336749	42.4	0.0112973	0.017652	42.4	0.00421319	0	42.4	0.00332755	0	42.4	-0.000371274	0		42.4	0.0952844	0	42.4	0.0694037	0.0755104
42.6	0.0677997	0.0712657	42.6	0.0348968	0.0409315	42.6	0.0197629	0.0226028	42.6	0.00554842	0.0102335	42.6	0.000508067	0.00587132	42.6	0.00416435	0	42.6	-0.000858448	0		42.6	0.0925469	0.0981014	42.6	0.0517354	0.0562966	42.6	0.0266967	0.0338219	42.6	0.0108333	0.0177322	42.6	0.00456033	0	42.6	0.00295775	0	42.6	-0.000630395	0		42.6	0.0949085	0	42.6	0.0693154	0.0756579
42.8	0.0683169	0.0715189	42.8	0.0358999	0.0410991	42.8	0.0196918	0.022702	42.8	0.00704975	0.01028	42.8	0.00132828	0.00589843	42.8	0.00496579	0	42.8	-0.000186068	0		42.8	0.0924955	0.0984351	42.8	0.0517562	0.0565224	42.8	0.0267102	0.0339688	42.8	0.0103121	0.0178123	42.8	0.00422785	0	42.8	0.00224913	0	42.8	-0.00110298	0		42.8	0.0944351	0	42.8	0.0690936	0.0758044
43	0.0681364	0.0717715	43	0.0358587	0.0412666	43	0.0200293	0.0228011	43	0.00745324	0.0103264	43	0.00170603	0.00592553	43	0.00475509	0	43	-0.000510734	0		43	0.092484	0.0987678	43	0.050739	0.0567479	43	0.0268639	0.0341156	43	0.00974677	0.0178923	43	0.00416562	0	43	0.00209771	0	43	-0.00136008	0		43	0.09443	0	43	0.0683462	0.0759498
43.2	0.068151	0.0720235	43.2	0.0364501	0.0414338	43.2	0.0200931	0.0229002	43.2	0.00782123	0.0103729	43.2	0.00202314	0.00595263	43.2	0.00475591	0	43.2	-0.000653143	0		43.2	0.0922381	0.0990996	43.2	0.0502179	0.0569731	43.2	0.0266992	0.0342623	43.2	0.00964437	0.0179724	43.2	0.00368695	0	43.2	0.00176436	0	43.2	-0.00198611	0		43.2	0.0945212	0	43.2	0.0685609	0.0760941
43.4	0.068565	0.0722748	43.4	0.036596	0.0416009	43.4	0.0198152	0.0229992	43.4	0.00796033	0.0104193	43.4	0.00196466	0.00597973	43.4	0.00500364	0	43.4	-0.000431911	0		43.4	0.0924093	0.0994304	43.4	0.0499028	0.057198	43.4	0.0267122	0.034409	43.4	0.009881	0.0180524	43.4	0.00339916	0	43.4	0.00165192	0	43.4	-0.00181168	0		43.4	0.094418	0	43.4	0.0686378	0.0762373
43.6	0.0684649	0.0725255	43.6	0.0364892	0.0417677	43.6	0.0193368	0.0230982	43.6	0.00741843	0.0104657	43.6	0.00147678	0.00600682	43.6	0.00447492	0	43.6	-0.00192408	0		43.6	0.0928532	0.0997603	43.6	0.0494021	0.0574225	43.6	0.0274539	0.0345555	43.6	0.0102864	0.0181324	43.6	0.00316658	0	43.6	0.00195707	0	43.6	-0.00126645	0		43.6	0.0943688	0	43.6	0.0685384	0.0763795
43.8	0.0679792	0.0727756	43.8	0.0362131	0.0419343	43.8	0.0186202	0.0231971	43.8	0.00683884	0.0105121	43.8	0.00108588	0.00603391	43.8	0.00368671	0	43.8	-0.00270407	0		43.8	0.0919251	0.100089	43.8	0.0484208	0.0576468	43.8	0.0269173	0.0347019	43.8	0.0095472	0.0182123	43.8	0.00214262	0	43.8	0.00102315	0	43.8	-0.00215561	0		43.8	0.094474	0	43.8	0.069255	0.0765207
44	0.0678549	0.073025	44	0.036185	0.0421008	44	0.0185478	0.0232959	44	0.0062413	0.0105584	44	0.00112569	0.00606099	44	0.00316906	0	44	-0.00304751	0		44	0.0918522	0.100417	44	0.048501	0.0578707	44	0.026747	0.0348481	44	0.00910099	0.0182922	44	0.00142541	0	44	0.000513674	0	44	-0.00252399	0		44	0.0953993	0	44	0.0698856	0.0766608
44.2	0.06801	0.0732738	44.2	0.0364603	0.042267	44.2	0.018216	0.0233946	44.2	0.00630853	0.0106048	44.2	0.000199494	0.00608807	44.2	0.00286622	0	44.2	-0.00290519	0		44.2	0.0931229	0.100744	44.2	0.0490696	0.0580943	44.2	0.0277005	0.0349943	44.2	0.00975859	0.0183721	44.2	0.00178937	0	44.2	0.00101489	0	44.2	-0.0020984	0		44.2	0.0962493	0	44.2	0.0706586	0.0768
44.4	0.06829	0.0735221	44.4	0.0368203	0.042433	44.4	0.0182445	0.0234933	44.4	0.0060287	0.0106511	44.4	2.10815e-05	0.00611514	44.4	0.00259936	0	44.4	-0.00279532	0		44.4	0.0932168	0.10107	44.4	0.0487874	0.0583175	44.4	0.027594	0.0351404	44.4	0.00941402	0.018452	44.4	0.000849912	0	44.4	0.000788253	0	44.4	-0.00232075	0		44.4	0.0969002	0	44.4	0.0715045	0.076938
44.6	0.0681203	0.0737696	44.6	0.0368304	0.0425988	44.6	0.0175758	0.023592	44.6	0.00561525	0.0106975	44.6	-0.000776451	0.00614221	44.6	0.00184528	0	44.6	-0.00386534	0		44.6	0.0937682	0.101396	44.6	0.0482276	0.0585405	44.6	0.0276556	0.0352864	44.6	0.00951065	0.0185319	44.6	0.000352147	0	44.6	0.000537865	0	44.6	-0.00271406	0		44.6	0.0972542	0	44.6	0.0720322	0.0770751
44.8	0.0686869	0.0740166	44.8	0.0366624	0.0427643	44.8	0.0177251	0.0236906	44.8	0.00593553	0.0107438	44.8	-0.000829645	0.00616928	44.8	0.00208262	0	44.8	-0.00362773	0		44.8	0.094044	0.10172	44.8	0.048447	0.0587631	44.8	0.0276643	0.0354323	44.8	0.00974358	0.0186117	44.8	0.00020841	0	44.8	0.000302685	0	44.8	-0.00259401	0		44.8	0.097199	0	44.8	0.0722469	0.0772112
45	0.0698045	0.074263	45	0.0366752	0.0429297	45	0.0186486	0.0237891	45	0.00654075	0.0107901	45	-0.000302598	0.00619634	45	0.00317241	0	45	-0.00312886	0		45	0.0943172	0.102043	45	0.0487988	0.0589854	45	0.0271007	0.035578	45	0.00990379	0.0186914	45	0.000159233	0	45	0.000434056	0	45	-0.00228673	0		45	0.0974734	0	45	0.0729764	0.0773463
45.2	0.0706868	0.0745087	45.2	0.0368164	0.0430949	45.2	0.0190634	0.0238875	45.2	0.00647313	0.0108364	45.2	-0.000896961	0.00622339	45.2	0.00363725	0	45.2	-0.00286792	0		45.2	0.0948005	0.102366	45.2	0.0498461	0.0592074	45.2	0.0271142	0.0357237	45.2	0.00987217	0.0187712	45.2	0.000633101	0	45.2	0.00103361	0	45.2	-0.00172182	0		45.2	0.0979922	0	45.2	0.0737824	0.0774804
45.4	0.0707487	0.0747539	45.4	0.0366671	0.0432599	45.4	0.0184859	0.0239859	45.4	0.00568947	0.0108826	45.4	-0.00127535	0.00625045	45.4	0.00355489	0	45.4	-0.00308887	0		45.4	0.0950425	0.102687	45.4	0.0500499	0.0594291	45.4	0.0267578	0.0358693	45.4	0.00974916	0.0188509	45.4	0.000408559	0	45.4	0.00125518	0	45.4	-0.00152027	0		45.4	0.0976143	0	45.4	0.0742358	0.0776135
45.6	0.0713817	0.0749984	45.6	0.0370214	0.0434246	45.6	0.0187743	0.0240842	45.6	0.00543012	0.0109289	45.6	-0.000997658	0.00627749	45.6	0.00408679	0	45.6	-0.00303862	0		45.6	0.0954194	0.103008	45.6	0.0502253	0.0596504	45.6	0.0265956	0.0360147	45.6	0.0103996	0.0189306	45.6	0.000111493	0	45.6	0.00124536	0	45.6	-0.00166668	0		45.6	0.0972116	0	45.6	0.0741965	0.0777456
45.8	0.0716267	0.0752423	45.8	0.0366875	0.0435892	45.8	0.0188484	0.0241825	45.8	0.00483987	0.0109751	45.8	-0.00103777	0.00630454	45.8	0.00390619	0	45.8	-0.00325511	0		45.8	0.0955559	0.103327	45.8	0.0507576	0.0598715	45.8	0.027047	0.0361601	45.8	0.0104316	0.0190103	45.8	0.000638677	0	45.8	0.00163466	0	45.8	-0.00152699	0		45.8	0.0973945	0	45.8	0.0738175	0.0778768
46	0.0722736	0.0754856	46	0.0372292	0.0437535	46	0.0197275	0.0242807	46	0.00529996	0.0110214	46	-0.000738914	0.00633158	46	0.00484035	0	46	-0.00246479	0		46	0.0959028	0.103646	46	0.0508345	0.0600922	46	0.0273377	0.0363053	46	0.010393	0.0190899	46	0.000805892	0	46	0.00133813	0	46	-0.0018912	0		46	0.0970277	0	46	0.0734278	0.078007
46.2	0.0727021	0.0757283	46.2	0.0369622	0.0439177	46.2	0.02004	0.0243789	46.2	0.00541464	0.0110676	46.2	-0.000694327	0.00635861	46.2	0.00505922	0	46.2	-0.00152623	0		46.2	0.096355	0.103964	46.2	0.0512698	0.0603126	46.2	0.0281416	0.0364505	46.2	0.010699	0.0191695	46.2	0.00134174	0	46.2	0.00126976	0	46.2	-0.00214386	0		46.2	0.0970105	0	46.2	0.0734987	0.0781363
46.4	0.0725204	0.0759704	46.4	0.0375973	0.0440816	46.4	0.0199513	0.024477	46.4	0.00568703	0.0111138	46.4	-0.000603246	0.00638565	46.4	0.00488965	0	46.4	-0.00139028	0		46.4	0.0966768	0.104281	46.4	0.0519042	0.0605327	46.4	0.0283098	0.0365955	46.4	0.0108091	0.0192491	46.4	0.00226954	0	46.4	0.0015944	0	46.4	-0.00220918	0		46.4	0.0968116	0	46.4	0.0734969	0.0782646
46.6	0.0733445	0.0762119	46.6	0.0383732	0.0442454	46.6	0.0200424	0.024575	46.6	0.007026	0.01116	46.6	0.000184944	0.00641267	46.6	0.00581288	0	46.6	-0.00115774	0		46.6	0.0971284	0.104597	46.6	0.0522555	0.0607524	46.6	0.0286125	0.0367404	46.6	0.010692	0.0193287	46.6	0.00277066	0	46.6	0.0016011	0	46.6	-0.00238101	0		46.6	0.0966828	0	46.6	0.0736244	0.078392
46.8	0.0737806	0.0764528	46.8	0.0391116	0.0444089	46.8	0.0203287	0.024673	46.8	0.0078739	0.0112061	46.8	0.000747871	0.0064397	46.8	0.00618301	0	46.8	-0.00068079	0		46.8	0.0985077	0.104912	46.8	0.0531478	0.0609719	46.8	0.0293882	0.0368853	46.8	0.0106097	0.0194082	46.8	0.00316892	0	46.8	0.00221599	0	46.8	-0.00178179	0		46.8	0.0961861	0	46.8	0.0735862	0.0785184
47	0.074451	0.0766931	47	0.0396844	0.0445722	47	0.0209977	0.0247709	47	0.00827042	0.0112523	47	0.00149563	0.00646672	47	0.00672368	0	47	-0.00091075	0		47	0.09973	0.105226	47	0.0532123	0.061191	47	0.0300521	0.03703	47	0.0106937	0.0194877	47	0.00285214	0	47	0.00250389	0	47	-0.00165801	0		47	0.0963262	0	47	0.0734275	0.0786439
47.2	0.0752268	0.0769328	47.2	0.0403471	0.0447354	47.2	0.0210391	0.0248687	47.2	0.00874289	0.0112984	47.2	0.00294879	0.00649373	47.2	0.00735843	0	47.2	-0.000203191	0		47.2	0.100221	0.105539	47.2	0.0541011	0.0614099	47.2	0.0305005	0.0371746	47.2	0.0109816	0.0195672	47.2	0.00287156	0	47.2	0.00261524	0	47.2	-0.00114578	0		47.2	0.0964017	0	47.2	0.0737307	0.0787685
47.4	0.0754567	0.0771719	47.4	0.0400269	0.0448983	47.4	0.020845	0.0249665	47.4	0.008428	0.0113446	47.4	0.0026871	0.00652074	47.4	0.00713488	0	47.4	-0.000677328	0		47.4	0.10052	0.105852	47.4	0.0539861	0.0616284	47.4	0.0307336	0.0373191	47.4	0.0108837	0.0196466	47.4	0.00268935	0	47.4	0.00250825	0	47.4	-0.000988549	0		47.4	0.0965721	0	47.4	0.0742174	0.0788922
47.6	0.0754296	0.0774104	47.6	0.0397017	0.045061	47.6	0.0203867	0.0250642	47.6	0.00814678	0.0113907	47.6	0.00193912	0.00654775	47.6	0.00636996	0	47.6	-0.00170536	0		47.6	0.100916	0.106163	47.6	0.054278	0.0618466	47.6	0.0313036	0.0374636	47.6	0.0111419	0.019726	47.6	0.00311261	0	47.6	0.0026978	0	47.6	-0.000669155	0		47.6	0.0958737	0	47.6	0.0738547	0.079015
47.8	0.0757632	0.0776483	47.8	0.04029	0.0452235	47.8	0.0206454	0.0251619	47.8	0.00854795	0.0114368	47.8	0.00174979	0.00657475	47.8	0.00592019	0	47.8	-0.00111524	0		47.8	0.101541	0.106474	47.8	0.0547868	0.0620645	47.8	0.0314087	0.0376079	47.8	0.0111215	0.0198054	47.8	0.00306785	0	47.8	0.00255346	0	47.8	-0.000996927	0		47.8	0.0956023	0	47.8	0.073633	0.0791368
48	0.0770233	0.0778856	48	0.0409377	0.0453858	48	0.0206262	0.0252595	48	0.00938147	0.0114829	48	0.00238183	0.00660175	48	0.00597218	0	48	-0.000740058	0		48	0.102547	0.106784	48	0.0554698	0.0622821	48	0.0317597	0.0377521	48	0.0116213	0.0198848	48	0.00290167	0	48	0.0027253	0	48	-0.000666444	0		48	0.0958095	0	48	0.0742023	0.0792578
48.2	0.0777246	0.0781223	48.2	0.0416443	0.045548	48.2	0.0213422	0.025357	48.2	0.0100387	0.0115289	48.2	0.00271777	0.00662874	48.2	0.00595202	0	48.2	-0.000223151	0		48.2	0.104161	0.107092	48.2	0.0558941	0.0624993	48.2	0.0324442	0.0378962	48.2	0.0128591	0.0199641	48.2	0.0037566	0	48.2	0.00363513	0	48.2	7.70232e-05	0		48.2	0.0957544	0	48.2	0.0742174	0.0793779
48.4	0.0774679	0.0783585	48.4	0.0417655	0.0457099	48.4	0.0211823	0.0254545	48.4	0.0092504	0.011575	48.4	0.00221224	0.00665573	48.4	0.00515862	0	48.4	-0.000921076	0		48.4	0.104381	0.1074	48.4	0.055694	0.0627163	48.4	0.0317869	0.0380402	48.4	0.013049	0.0200434	48.4	0.00340298	0	48.4	0.00380388	0	48.4	9.55024e-05	0		48.4	0.0956385	0	48.4	0.0741022	0.0794972
48.6	0.0777208	0.078594	48.6	0.0418758	0.0458716	48.6	0.0208133	0.0255519	48.6	0.00942327	0.011621	48.6	0.00215656	0.00668272	48.6	0.00462908	0	48.6	-0.00136083	0		48.6	0.105222	0.107707	48.6	0.0554153	0.0629329	48.6	0.0312617	0.0381841	48.6	0.0136975	0.0201227	48.6	0.00373293	0	48.6	0.00398432	0	48.6	0.000430071	0		48.6	0.0955673	0	48.6	0.0734779	0.0796155
48.8	0.0785997	0.078829	48.8	0.0424307	0.0460331	48.8	0.0210052	0.0256492	48.8	0.00973268	0.0116671	48.8	0.00209429	0.0067097	48.8	0.00492752	0	48.8	-0.00085736	0		48.8	0.105891	0.108014	48.8	0.0561423	0.0631493	48.8	0.0320083	0.0383279	48.8	0.015	0.0202019	48.8	0.00396161	0	48.8	0.00412349	0	48.8	0.00118418	0		48.8	0.0958095	0	48.8	0.0732518	0.079733
49	0.0793494	0.0790633	49	0.0431487	0.0461944	49	0.0218145	0.0257465	49	0.00981594	0.0117131	49	0.00229779	0.00673668	49	0.00506069	0	49	-0.00085562	0		49	0.106279	0.108319	49	0.0563023	0.0633653	49	0.0319085	0.0384716	49	0.0151357	0.0202811	49	0.0039082	0	49	0.00484812	0	49	0.0010372	0		49	0.0956105	0	49	0.0730317	0.0798496
49.2	0.0790634	0.0792971	49.2	0.0431866	0.0463555	49.2	0.0213556	0.0258438	49.2	0.00878737	0.0117591	49.2	0.00153881	0.00676365	49.2	0.00434337	0	49.2	-0.00114418	0		49.2	0.106348	0.108623	49.2	0.05662	0.063581	49.2	0.0322088	0.0386152	49.2	0.0154152	0.0203603	49.2	0.00390348	0	49.2	0.00529709	0	49.2	0.00108817	0		49.2	0.0953922	0	49.2	0.0725321	0.0799654
49.4	0.0795095	0.0795303	49.4	0.0435005	0.0465164	49.4	0.0210949	0.0259409	49.4	0.0087976	0.0118051	49.4	0.00143991	0.00679062	49.4	0.00468175	0	49.4	-0.00124468	0		49.4	0.1066	0.108927	49.4	0.0563559	0.0637964	49.4	0.0316024	0.0387587	49.4	0.0151139	0.0204395	49.4	0.0034159	0	49.4	0.0049481	0	49.4	0.000671936	0		49.4	0.0955055	0	49.4	0.0723646	0.0800803
49.6	0.0798312	0.079763	49.6	0.0438718	0.0466771	49.6	0.0216813	0.0260381	49.6	0.00886307	0.011851	49.6	0.00152897	0.00681758	49.6	0.00459618	0	49.6	-0.00136574	0		49.6	0.10683	0.10923	49.6	0.0564511	0.0640115	49.6	0.0320463	0.0389021	49.6	0.015288	0.0205186	49.6	0.00338702	0	49.6	0.004995	0	49.6	0.000587074	0		49.6	0.0957879	0	49.6	0.0722021	0.0801944
49.8	0.0794799	0.079995	49.8	0.0437734	0.0468376	49.8	0.022197	0.0261351	49.8	0.00925548	0.011897	49.8	0.00116302	0.00684454	49.8	0.00444581	0	49.8	-0.000470074	0		49.8	0.106904	0.109531	49.8	0.0565881	0.0642263	49.8	0.0316196	0.0390453	49.8	0.0146016	0.0205977	49.8	0.00326214	0	49.8	0.00482431	0	49.8	0.000261282	0		49.8	0.0960312	0	49.8	0.0720336	0.0803077
50	0.079162	0.0802265	50	0.0443362	0.0469979	50	0.0227661	0.0262321	50	0.0093718	0.0119429	50	0.00117842	0.0068715	50	0.00497798	0	50	-0.000156563	0		50	0.106738	0.109832	50	0.0561901	0.0644408	50	0.0316324	0.0391885	50	0.0143681	0.0206768	50	0.00318271	0	50	0.00417031	0	50	-8.29328e-06	0		50	0.0964	0	50	0.0720784	0.0804201
50.2	0.078387	0.0804574	50.2	0.0439032	0.047158	50.2	0.0227121	0.026329	50.2	0.0091582	0.0119888	50.2	0.000163395	0.00689845	50.2	0.0047585	0	50.2	-0.000532568	0		50.2	0.106707	0.110133	50.2	0.0563973	0.064655	50.2	0.0319993	0.0393316	50.2	0.0145561	0.0207558	50.2	0.00362168	0	50.2	0.00406252	0	50.2	-0.000247634	0		50.2	0.0970545	0	50.2	0.0722965	0.0805317
50.4	0.0782227	0.0806877	50.4	0.0440504	0.0473179	50.4	0.0228974	0.0264259	50.4	0.00935821	0.0120348	50.4	-0.000126521	0.0069254	50.4	0.00484478	0	50.4	-0.00132479	0		50.4	0.106952	0.110432	50.4	0.0569915	0.0648688	50.4	0.0320135	0.0394746	50.4	0.0141877	0.0208348	50.4	0.00357505	0	50.4	0.00439446	0	50.4	-0.000420718	0		50.4	0.0979596	0	50.4	0.0733542	0.0806424
50.6	0.0794143	0.0809174	50.6	0.0446221	0.0474776	50.6	0.0231751	0.0265227	50.6	0.0102069	0.0120807	50.6	0.000664246	0.00695234	50.6	0.00613095	0	50.6	-0.000828826	0		50.6	0.107327	0.11073	50.6	0.057272	0.0650824	50.6	0.0324476	0.0396175	50.6	0.0137335	0.0209138	50.6	0.00326872	0	50.6	0.00467902	0	50.6	-0.000506061	0		50.6	0.0979163	0	50.6	0.0737815	0.0807524
50.8	0.0795873	0.0811466	50.8	0.0446681	0.0476371	50.8	0.0233567	0.0266195	50.8	0.00988564	0.0121265	50.8	0.00109356	0.00697928	50.8	0.00631184	0	50.8	-6.22482e-05	0		50.8	0.107876	0.111028	50.8	0.0576086	0.0652957	50.8	0.0323474	0.0397602	50.8	0.0132168	0.0209928	50.8	0.00253626	0	50.8	0.00406551	0	50.8	-0.000926172	0		50.8	0.0985395	0	50.8	0.074481	0.0808616
51	0.0800222	0.0813752	51	0.0449664	0.0477964	51	0.0236213	0.0267162	51	0.0103935	0.0121724	51	0.0022714	0.00700621	51	0.00726805	0	51	0.00024419	0		51	0.107672	0.111324	51	0.0574356	0.0655086	51	0.0324039	0.0399029	51	0.0125487	0.0210717	51	0.00230169	0	51	0.00320325	0	51	-0.00138173	0		51	0.0990312	0	51	0.0748865	0.0809699
51.2	0.0802535	0.0816032	51.2	0.0446172	0.0479556	51.2	0.0237454	0.0268128	51.2	0.00998986	0.0122183	51.2	0.00297149	0.00703314	51.2	0.00754764	0	51.2	0.000790937	0		51.2	0.107714	0.11162	51.2	0.0584334	0.0657213	51.2	0.032702	0.0400455	51.2	0.0127453	0.0211506	51.2	0.00270175	0	51.2	0.0030946	0	51.2	-0.000856257	0		51.2	0.0999305	0	51.2	0.075426	0.0810775
51.4	0.0804606	0.0818307	51.4	0.0443095	0.0481145	51.4	0.0239791	0.0269094	51.4	0.00972715	0.0122641	51.4	0.00240943	0.00706007	51.4	0.00715608	0	51.4	0.000535823	0		51.4	0.107836	0.111915	51.4	0.0581383	0.0659336	51.4	0.0326496	0.0401879	51.4	0.0127996	0.0212295	51.4	0.00253478	0	51.4	0.00247292	0	51.4	-0.00114192	0		51.4	0.100333	0	51.4	0.0764736	0.0811843
51.6	0.0809916	0.0820576	51.6	0.0438085	0.0482732	51.6	0.0237772	0.0270059	51.6	0.00971494	0.0123099	51.6	0.00231016	0.00708699	51.6	0.00706563	0	51.6	0.000948974	0		51.6	0.108557	0.112209	51.6	0.0584641	0.0661456	51.6	0.032611	0.0403303	51.6	0.012942	0.0213083	51.6	0.00287438	0	51.6	0.00250069	0	51.6	-0.000821832	0		51.6	0.0999521	0	51.6	0.0766313	0.0812903
51.8	0.0817291	0.0822839	51.8	0.0443664	0.0484317	51.8	0.0241138	0.0271023	51.8	0.0100117	0.0123557	51.8	0.00288416	0.00711391	51.8	0.00700181	0	51.8	0.00187994	0		51.8	0.109491	0.112503	51.8	0.059538	0.0663574	51.8	0.0327693	0.0404725	51.8	0.0136172	0.0213871	51.8	0.00329739	0	51.8	0.00236419	0	51.8	-0.000833281	0		51.8	0.0998497	0	51.8	0.0769954	0.0813955
52	0.0822813	0.0825097	52	0.0442573	0.04859	52	0.0238103	0.0271987	52	0.00990851	0.0124015	52	0.0029442	0.00714082	52	0.00668066	0	52	0.00193017	0		52	0.110255	0.112795	52	0.0600962	0.0665688	52	0.0326636	0.0406147	52	0.0142086	0.0214659	52	0.00364587	0	52	0.00290384	0	52	-0.00037761	0		52	0.0999566	0	52	0.0775239	0.0815
52.2	0.08222	0.0827349	52.2	0.043546	0.0487481	52.2	0.023497	0.027295	52.2	0.00886337	0.0124473	52.2	0.00225026	0.00716773	52.2	0.00589403	0	52.2	0.00184306	0		52.2	0.1109	0.113087	52.2	0.0602432	0.0667799	52.2	0.0328089	0.0407568	52.2	0.0144905	0.0215447	52.2	0.00406022	0	52.2	0.00322652	0	52.2	0.000169808	0		52.2	0.0998961	0	52.2	0.0771774	0.0816037
52.4	0.0827308	0.0829595	52.4	0.0432342	0.0489061	52.4	0.0227627	0.0273913	52.4	0.00845569	0.0124931	52.4	0.00173492	0.00719464	52.4	0.0057167	0	52.4	0.00143716	0		52.4	0.111014	0.113378	52.4	0.0605321	0.0669907	52.4	0.0325596	0.0408987	52.4	0.0149062	0.0216234	52.4	0.00372581	0	52.4	0.00301754	0	52.4	0.000184836	0		52.4	0.100102	0	52.4	0.0772545	0.0817066
52.6	0.0823987	0.0831836	52.6	0.0426807	0.0490638	52.6	0.0223577	0.0274875	52.6	0.00853228	0.0125389	52.6	0.00133346	0.00722154	52.6	0.00526758	0	52.6	0.000809464	0		52.6	0.111596	0.113667	52.6	0.0607207	0.0672013	52.6	0.0325565	0.0410406	52.6	0.0152676	0.0217021	52.6	0.00352514	0	52.6	0.00282303	0	52.6	0.000238723	0		52.6	0.0999878	0	52.6	0.0773383	0.0818088
52.8	0.0827261	0.0834071	52.8	0.042792	0.0492213	52.8	0.0224379	0.0275837	52.8	0.00895656	0.0125846	52.8	0.00138923	0.00724844	52.8	0.00540585	0	52.8	0.000557693	0		52.8	0.112414	0.113957	52.8	0.0611308	0.0674115	52.8	0.0329959	0.0411823	52.8	0.0159028	0.0217808	52.8	0.00336505	0	52.8	0.00302237	0	52.8	0.000185287	0		52.8	0.0999281	0	52.8	0.0777	0.0819102
53	0.0832204	0.0836301	53	0.0427186	0.0493786	53	0.02258	0.0276797	53	0.00919269	0.0126303	53	0.00135944	0.00727533	53	0.00543434	0	53	0.000514431	0		53	0.112221	0.114245	53	0.0606751	0.0676214	53	0.0322468	0.041324	53	0.0150556	0.0218594	53	0.00297907	0	53	0.00281676	0	53	-0.000320618	0		53	0.0996406	0	53	0.0780921	0.0820109
53.2	0.0834734	0.0838525	53.2	0.0427114	0.0495358	53.2	0.0225949	0.0277758	53.2	0.00962126	0.012676	53.2	0.00161836	0.00730222	53.2	0.00558677	0	53.2	0.000579725	0		53.2	0.112459	0.114532	53.2	0.0607521	0.067831	53.2	0.032237	0.0414655	53.2	0.0148893	0.0219381	53.2	0.00287441	0	53.2	0.00236541	0	53.2	-0.000113774	0		53.2	0.100171	0	53.2	0.0782356	0.0821109
53.4	0.0842548	0.0840743	53.4	0.0431172	0.0496927	53.4	0.0226151	0.0278717	53.4	0.0100177	0.0127217	53.4	0.00200349	0.00732911	53.4	0.00565567	0	53.4	1.44015e-05	0		53.4	0.113466	0.114819	53.4	0.0611194	0.0680403	53.4	0.0319649	0.041607	53.4	0.0147706	0.0220167	53.4	0.00290332	0	53.4	0.00300918	0	53.4	0.000259778	0		53.4	0.100161	0	53.4	0.0784073	0.0822101
53.6	0.0840686	0.0842957	53.6	0.0435534	0.0498495	53.6	0.0228578	0.0279676	53.6	0.0104586	0.0127674	53.6	0.0022868	0.00735599	53.6	0.00560913	0	53.6	-0.000229911	0		53.6	0.113517	0.115105	53.6	0.0616459	0.0682494	53.6	0.0330672	0.0417483	53.6	0.0149032	0.0220952	53.6	0.00338437	0	53.6	0.00346582	0	53.6	0.000892164	0		53.6	0.100083	0	53.6	0.0784842	0.0823086
53.8	0.0840305	0.0845164	53.8	0.0440921	0.050006	53.8	0.023446	0.0280635	53.8	0.0108894	0.0128131	53.8	0.00197556	0.00738286	53.8	0.00550677	0	53.8	0.000116393	0		53.8	0.114111	0.11539	53.8	0.0621323	0.0684581	53.8	0.0332275	0.0418895	53.8	0.0150237	0.0221738	53.8	0.00370721	0	53.8	0.00349632	0	53.8	0.00134602	0		53.8	0.0996156	0	53.8	0.0778935	0.0824064
54	0.0844117	0.0847366	54	0.0443632	0.0501624	54	0.0237852	0.0281593	54	0.0102722	0.0128587	54	0.00228409	0.00740973	54	0.00541754	0	54	-0.000418866	0		54	0.113562	0.115674	54	0.0611426	0.0686665	54	0.0331747	0.0420307	54	0.0140155	0.0222523	54	0.0033514	0	54	0.00270589	0	54	0.000781876	0		54	0.100058	0	54	0.0778897	0.0825034
54.2	0.0849108	0.0849563	54.2	0.0444313	0.0503185	54.2	0.0242261	0.028255	54.2	0.0107526	0.0129044	54.2	0.00245034	0.0074366	54.2	0.0054417	0	54.2	-0.0010072	0		54.2	0.113376	0.115957	54.2	0.0612005	0.0688746	54.2	0.0334013	0.0421717	54.2	0.0137674	0.0223307	54.2	0.00297035	0	54.2	0.00219716	0	54.2	3.9799e-07	0		54.2	0.0996153	0	54.2	0.0776454	0.0825998
54.4	0.0851482	0.0851754	54.4	0.0448382	0.0504745	54.4	0.0243417	0.0283507	54.4	0.0106303	0.01295	54.4	0.00272778	0.00746347	54.4	0.00526275	0	54.4	-0.000865306	0		54.4	0.11367	0.11624	54.4	0.0614985	0.0690825	54.4	0.0332574	0.0423127	54.4	0.0136721	0.0224092	54.4	0.0024605	0	54.4	0.00208465	0	54.4	-7.39689e-05	0		54.4	0.0995448	0	54.4	0.0776415	0.0826954
54.6	0.0856529	0.0853939	54.6	0.0458777	0.0506303	54.6	0.0246798	0.0284463	54.6	0.0109506	0.0129956	54.6	0.00322482	0.00749032	54.6	0.00590843	0	54.6	-0.000126879	0		54.6	0.113746	0.116522	54.6	0.0621331	0.06929	54.6	0.0331537	0.0424535	54.6	0.0135909	0.0224876	54.6	0.0025767	0	54.6	0.00232097	0	54.6	-0.000238636	0		54.6	0.0988426	0	54.6	0.0769813	0.0827904
54.8	0.0853223	0.0856119	54.8	0.0459538	0.0507858	54.8	0.0248161	0.0285419	54.8	0.0104104	0.0130412	54.8	0.00310963	0.00751718	54.8	0.00508422	0	54.8	-0.000251014	0		54.8	0.113022	0.116803	54.8	0.0615327	0.0694972	54.8	0.0322902	0.0425943	54.8	0.012794	0.022566	54.8	0.00159209	0	54.8	0.000819024	0	54.8	-0.00150127	0		54.8	0.0987379	0	54.8	0.0768489	0.0828846
55	0.0861319	0.0858294	55	0.0465525	0.0509412	55	0.025887	0.0286373	55	0.0108238	0.0130868	55	0.00387089	0.00754403	55	0.00579702	0	55	0.000281993	0		55	0.113114	0.117083	55	0.0620583	0.0697041	55	0.0332326	0.0427349	55	0.0125565	0.0226444	55	0.00210662	0	55	0.00114187	0	55	-0.000974549	0		55	0.0987462	0	55	0.0766297	0.0829782
55.2	0.0866539	0.0860464	55.2	0.0470187	0.0510964	55.2	0.0264241	0.0287328	55.2	0.0106007	0.0131324	55.2	0.00404791	0.00757088	55.2	0.00576618	0	55.2	0.000760703	0		55.2	0.113252	0.117362	55.2	0.062276	0.0699108	55.2	0.0331303	0.0428754	55.2	0.0127492	0.0227227	55.2	0.00196851	0	55.2	0.000972526	0	55.2	-0.00128058	0		55.2	0.0987818	0	55.2	0.0768344	0.083071
55.4	0.0869591	0.0862627	55.4	0.0472348	0.0512514	55.4	0.0266156	0.0288281	55.4	0.0110235	0.0131779	55.4	0.00410917	0.00759772	55.4	0.0057653	0	55.4	0.00128646	0		55.4	0.113242	0.117641	55.4	0.0614904	0.0701171	55.4	0.0324497	0.0430159	55.4	0.0126811	0.022801	55.4	0.00130529	0	55.4	0.00031858	0	55.4	-0.002098	0		55.4	0.0987242	0	55.4	0.0769839	0.0831632
55.6	0.0862812	0.0864786	55.6	0.0468853	0.0514062	55.6	0.025894	0.0289235	55.6	0.0106248	0.0132235	55.6	0.00372665	0.00762456	55.6	0.00510058	0	55.6	0.0016085	0		55.6	0.11323	0.117919	55.6	0.0611222	0.0703232	55.6	0.0320127	0.0431562	55.6	0.0118886	0.0228793	55.6	0.00109799	0	55.6	0.000123647	0	55.6	-0.00282994	0		55.6	0.0984679	0	55.6	0.0771487	0.0832548
55.8	0.0869075	0.0866939	55.8	0.0477249	0.0515608	55.8	0.0256562	0.0290187	55.8	0.0107012	0.013269	55.8	0.0037616	0.00765139	55.8	0.00524311	0	55.8	0.00212505	0		55.8	0.113444	0.118195	55.8	0.0618029	0.0705289	55.8	0.0321971	0.0432964	55.8	0.0119138	0.0229576	55.8	0.00172666	0	55.8	0.000580282	0	55.8	-0.00273811	0		55.8	0.0986099	0	55.8	0.0774744	0.0833456
56	0.08743	0.0869087	56	0.0475985	0.0517152	56	0.0252357	0.0291139	56	0.0101095	0.0133145	56	0.00324983	0.00767822	56	0.00512138	0	56	0.00229713	0		56	0.113725	0.118472	56	0.061553	0.0707344	56	0.0320436	0.0434366	56	0.0116951	0.0230358	56	0.00145104	0	56	0.00120148	0	56	-0.00281266	0		56	0.0995782	0	56	0.0778456	0.0834358
56.2	0.0874882	0.0871229	56.2	0.0476635	0.0518695	56.2	0.0250425	0.029209	56.2	0.00998199	0.01336	56.2	0.00332493	0.00770505	56.2	0.00520561	0	56.2	0.00261525	0		56.2	0.113803	0.118747	56.2	0.061992	0.0709395	56.2	0.0318747	0.0435766	56.2	0.0115009	0.023114	56.2	0.00120038	0	56.2	0.00108993	0	56.2	-0.00265969	0		56.2	0.0998383	0	56.2	0.0782814	0.0835253
56.4	0.0876906	0.0873366	56.4	0.0480904	0.0520235	56.4	0.0254057	0.0293041	56.4	0.00991373	0.0134055	56.4	0.00330787	0.00773187	56.4	0.00577286	0	56.4	0.00273892	0		56.4	0.114058	0.119022	56.4	0.0627227	0.0711444	56.4	0.0318887	0.0437165	56.4	0.0125464	0.0231922	56.4	0.00138189	0	56.4	0.0013151	0	56.4	-0.00281957	0		56.4	0.100424	0	56.4	0.078785	0.0836142
56.6	0.0874643	0.0875498	56.6	0.0483053	0.0521773	56.6	0.0253234	0.0293991	56.6	0.00959957	0.013451	56.6	0.00254016	0.00775869	56.6	0.00545348	0	56.6	0.0024671	0		56.6	0.115006	0.119295	56.6	0.0632383	0.071349	56.6	0.0321965	0.0438564	56.6	0.0128872	0.0232703	56.6	0.00214969	0	56.6	0.00188266	0	56.6	-0.00244423	0		56.6	0.100435	0	56.6	0.0796932	0.0837024
56.8	0.0882701	0.0877625	56.8	0.0487616	0.052331	56.8	0.0255681	0.0294941	56.8	0.0103375	0.0134964	56.8	0.00292289	0.0077855	56.8	0.00615031	0	56.8	0.00308094	0		56.8	0.116706	0.119568	56.8	0.0641862	0.0715532	56.8	0.0329022	0.0439961	56.8	0.0134418	0.0233484	56.8	0.00288361	0	56.8	0.00254269	0	56.8	-0.00172124	0		56.8	0.100874	0	56.8	0.0804931	0.08379
57	0.0895188	0.0879746	57	0.0496942	0.0524844	57	0.0259331	0.029589	57	0.0106094	0.0135419	57	0.00350583	0.00781231	57	0.0064537	0	57	0.00312637	0		57	0.1174	0.119841	57	0.064131	0.0717572	57	0.0326638	0.0441357	57	0.0130938	0.0234265	57	0.00284378	0	57	0.0025024	0	57	-0.00123959	0		57	0.101446	0	57	0.0815134	0.0838769
57.2	0.089948	0.0881862	57.2	0.0499337	0.0526377	57.2	0.0262755	0.0296838	57.2	0.0106498	0.0135873	57.2	0.00375976	0.00783912	57.2	0.00663691	0	57.2	0.00281622	0		57.2	0.119054	0.120112	57.2	0.065509	0.0719609	57.2	0.0338774	0.0442753	57.2	0.0140744	0.0235046	57.2	0.00358969	0	57.2	0.00328268	0	57.2	-0.000361107	0		57.2	0.101957	0	57.2	0.081817	0.0839632
57.4	0.0903775	0.0883972	57.4	0.0500485	0.0527908	57.4	0.0262697	0.0297786	57.4	0.0103564	0.0136327	57.4	0.00342065	0.00786592	57.4	0.00654519	0	57.4	0.00201519	0		57.4	0.119924	0.120383	57.4	0.0658034	0.0721643	57.4	0.0343932	0.0444147	57.4	0.0144207	0.0235826	57.4	0.00375536	0	57.4	0.00390029	0	57.4	-0.000173404	0		57.4	0.102189	0	57.4	0.0825371	0.0840489
57.6	0.0906891	0.0886078	57.6	0.0503133	0.0529437	57.6	0.0264545	0.0298733	57.6	0.0107758	0.0136781	57.6	0.00341744	0.00789271	57.6	0.00682033	0	57.6	0.00217025	0		57.6	0.120109	0.120653	57.6	0.0653447	0.0723674	57.6	0.0341578	0.044554	57.6	0.0141826	0.0236606	57.6	0.0037185	0	57.6	0.00344175	0	57.6	-0.000288359	0		57.6	0.102367	0	57.6	0.082973	0.0841339
57.8	0.0919173	0.0888178	57.8	0.0507209	0.0530964	57.8	0.0273946	0.029968	57.8	0.0112441	0.0137235	57.8	0.00339445	0.00791951	57.8	0.00702433	0	57.8	0.00207862	0		57.8	0.120728	0.120922	57.8	0.0655363	0.0725703	57.8	0.0339795	0.0446933	57.8	0.0144382	0.0237386	57.8	0.00310254	0	57.8	0.0028165	0	57.8	-0.000160627	0		57.8	0.101921	0	57.8	0.0827965	0.0842183
58	0.09335	0.0890273	58	0.0512173	0.0532489	58	0.0284268	0.0300626	58	0.0114517	0.0137689	58	0.00385112	0.00794629	58	0.00773217	0	58	0.00222557	0		58	0.121088	0.12119	58	0.0660584	0.0727728	58	0.0346902	0.0448324	58	0.0142378	0.0238165	58	0.00308757	0	58	0.00247186	0	58	-0.000327644	0		58	0.102317	0	58	0.083537	0.0843021
58.2	0.093512	0.0892362	58.2	0.0513191	0.0534012	58.2	0.0287449	0.0301571	58.2	0.0116408	0.0138142	58.2	0.0039773	0.00797308	58.2	0.00796369	0	58.2	0.00160989	0		58.2	0.121841	0.121458	58.2	0.0664693	0.072975	58.2	0.0351967	0.0449714	58.2	0.0148779	0.0238944	58.2	0.00273405	0	58.2	0.0020644	0	58.2	-0.000466747	0		58.2	0.101833	0	58.2	0.082992	0.0843853
58.4	0.0926922	0.0894447	58.4	0.0517479	0.0535533	58.4	0.0282633	0.0302516	58.4	0.0107886	0.0138596	58.4	0.0029059	0.00799986	58.4	0.00784058	0	58.4	0.00100872	0		58.4	0.122446	0.121725	58.4	0.0668008	0.073177	58.4	0.0355656	0.0451104	58.4	0.0152591	0.0239723	58.4	0.00250366	0	58.4	0.00194861	0	58.4	-0.000304381	0		58.4	0.101878	0	58.4	0.0829665	0.0844679
58.6	0.0926192	0.0896526	58.6	0.0520886	0.0537052	58.6	0.0284358	0.030346	58.6	0.0110805	0.0139049	58.6	0.0027612	0.00802663	58.6	0.00798566	0	58.6	0.000608687	0		58.6	0.122253	0.121991	58.6	0.0671673	0.0733786	58.6	0.0352852	0.0452492	58.6	0.0154049	0.0240502	58.6	0.00233041	0	58.6	0.00159603	0	58.6	-0.000993059	0		58.6	0.100906	0	58.6	0.0821434	0.0845499
58.8	0.0926226	0.08986	58.8	0.0516174	0.053857	58.8	0.0287015	0.0304404	58.8	0.0113494	0.0139502	58.8	0.00253906	0.00805341	58.8	0.00766812	0	58.8	0.000219567	0		58.8	0.121299	0.122256	58.8	0.0661142	0.07358	58.8	0.0351569	0.0453879	58.8	0.0144729	0.024128	58.8	0.00133658	0	58.8	0.000374909	0	58.8	-0.00204055	0		58.8	0.100374	0	58.8	0.0816817	0.0846312
59	0.0936646	0.0900669	59	0.0518974	0.0540085	59	0.0292359	0.0305347	59	0.0121774	0.0139955	59	0.00365631	0.00808017	59	0.00863555	0	59	0.000698663	0		59	0.121701	0.12252	59	0.0660976	0.0737811	59	0.035598	0.0455266	59	0.014678	0.0242058	59	0.001821	0	59	0.000517629	0	59	-0.00185853	0		59	0.100886	0	59	0.0816886	0.084712
59.2	0.0934899	0.0902733	59.2	0.05214	0.0541599	59.2	0.0291839	0.030629	59.2	0.0126661	0.0140408	59.2	0.00393295	0.00810694	59.2	0.00844136	0	59.2	0.00029135	0		59.2	0.121665	0.122784	59.2	0.0658046	0.0739819	59.2	0.0350981	0.0456651	59.2	0.0142683	0.0242836	59.2	0.00154596	0	59.2	-0.000216038	0	59.2	-0.00234011	0		59.2	0.100851	0	59.2	0.0818672	0.0847922
59.4	0.0930949	0.0904791	59.4	0.0522187	0.0543111	59.4	0.0287338	0.0307232	59.4	0.0129122	0.0140861	59.4	0.00429187	0.0081337	59.4	0.00815662	0	59.4	0.000495977	0		59.4	0.122073	0.123047	59.4	0.0657628	0.0741824	59.4	0.0352179	0.0458036	59.4	0.0144786	0.0243613	59.4	0.00184017	0	59.4	3.03001e-05	0	59.4	-0.00214637	0		59.4	0.101074	0	59.4	0.0819467	0.0848718
59.6	0.0930014	0.0906845	59.6	0.0522798	0.0544621	59.6	0.028774	0.0308173	59.6	0.0127371	0.0141313	59.6	0.00387761	0.00816045	59.6	0.00761252	0	59.6	0.000723294	0		59.6	0.121992	0.12331	59.6	0.0652198	0.0743826	59.6	0.0348487	0.0459419	59.6	0.0139316	0.0244391	59.6	0.00187427	0	59.6	6.17663e-05	0	59.6	-0.00234677	0		59.6	0.101094	0	59.6	0.0819509	0.0849508
59.8	0.0945526	0.0908893	59.8	0.0529025	0.0546129	59.8	0.029516	0.0309114	59.8	0.0130304	0.0141766	59.8	0.00433449	0.0081872	59.8	0.0081324	0	59.8	0.00185808	0		59.8	0.122257	0.123571	59.8	0.0656679	0.0745826	59.8	0.0352342	0.0460801	59.8	0.0136948	0.0245168	59.8	0.00248241	0	59.8	0.000227686	0	59.8	-0.00244009	0		59.8	0.101367	0	59.8	0.0818822	0.0850292
60	0.0945299	0.0910936	60	0.0530571	0.0547635	60	0.0294502	0.0310054	60	0.0127207	0.0142218	60	0.00402488	0.00821395	60	0.00800103	0	60	0.00261384	0		60	0.122461	0.123832	60	0.0656362	0.0747822	60	0.0347976	0.0462183	60	0.0139002	0.0245944	60	0.00230856	0	60	0.00023482	0	60	-0.00280151	0		60	0.10141	0	60	0.0812594	0.0851071
60.2	0.0943574	0.0912975	60.2	0.0531381	0.0549139	60.2	0.0295087	0.0310993	60.2	0.0131075	0.014267	60.2	0.00379164	0.00824069	60.2	0.00803692	0	60.2	0.00327408	0		60.2	0.122938	0.124092	60.2	0.0661486	0.0749816	60.2	0.0349204	0.0463563	60.2	0.0145064	0.0246721	60.2	0.00261205	0	60.2	0.000365802	0	60.2	-0.00229965	0		60.2	0.101123	0	60.2	0.0813508	0.0851844
60.4	0.0943225	0.0915008	60.4	0.0532563	0.0550641	60.4	0.029095	0.0311932	60.4	0.012495	0.0143122	60.4	0.0036651	0.00826743	60.4	0.00775597	0	60.4	0.00332024	0		60.4	0.123603	0.124351	60.4	0.0665296	0.0751806	60.4	0.0354246	0.0464943	60.4	0.0151853	0.0247497	60.4	0.00339332	0	60.4	0.00126929	0	60.4	-0.00185044	0		60.4	0.101384	0	60.4	0.0812321	0.0852611
60.6	0.0949343	0.0917036	60.6	0.0533341	0.0552142	60.6	0.0286429	0.0312871	60.6	0.012688	0.0143574	60.6	0.00373205	0.00829416	60.6	0.00728216	0	60.6	0.00382	0		60.6	0.125118	0.12461	60.6	0.066841	0.0753794	60.6	0.0361338	0.0466321	60.6	0.0150668	0.0248273	60.6	0.0040808	0	60.6	0.00217602	0	60.6	-0.00167461	0		60.6	0.101584	0	60.6	0.0814782	0.0853373
60.8	0.0955605	0.0919059	60.8	0.0533301	0.055364	60.8	0.028297	0.0313808	60.8	0.0133806	0.0144026	60.8	0.00466473	0.00832089	60.8	0.00782552	0	60.8	0.00446767	0		60.8	0.125943	0.124867	60.8	0.0671289	0.0755779	60.8	0.0367704	0.0467698	60.8	0.0154056	0.0249048	60.8	0.00406759	0	60.8	0.00253576	0	60.8	-0.000884558	0		60.8	0.101559	0	60.8	0.081702	0.0854129
61	0.0963356	0.0921077	61	0.0536486	0.0555137	61	0.0282231	0.0314746	61	0.0138006	0.0144477	61	0.0054869	0.00834762	61	0.0081848	0	61	0.00479183	0		61	0.126149	0.125125	61	0.0673241	0.0757762	61	0.036503	0.0469075	61	0.0149973	0.0249824	61	0.00372133	0	61	0.00264656	0	61	-0.000680131	0		61	0.101661	0	61	0.0819164	0.085488
61.2	0.0961472	0.0923089	61.2	0.0527112	0.0556632	61.2	0.0277621	0.0315682	61.2	0.0131051	0.0144929	61.2	0.00501836	0.00837434	61.2	0.00779968	0	61.2	0.00440331	0		61.2	0.126248	0.125381	61.2	0.067671	0.0759741	61.2	0.037081	0.047045	61.2	0.0152709	0.0250599	61.2	0.00405203	0	61.2	0.00262867	0	61.2	-0.000909726	0		61.2	0.101652	0	61.2	0.0821941	0.0855625
61.4	0.0965811	0.0925097	61.4	0.0525515	0.0558125	61.4	0.0274903	0.0316618	61.4	0.0128773	0.014538	61.4	0.00514573	0.00840106	61.4	0.00754617	0	61.4	0.0042913	0		61.4	0.126555	0.125636	61.4	0.0674193	0.0761717	61.4	0.0369721	0.0471825	61.4	0.0154375	0.0251373	61.4	0.00366758	0	61.4	0.00298274	0	61.4	-0.000850537	0		61.4	0.101762	0	61.4	0.0829234	0.0856364
61.6	0.096376	0.09271	61.6	0.0523748	0.0559616	61.6	0.0271991	0.0317554	61.6	0.01258	0.0145831	61.6	0.00518584	0.00842777	61.6	0.00740982	0	61.6	0.00443433	0		61.6	0.126767	0.125891	61.6	0.0679759	0.0763691	61.6	0.0367695	0.0473198	61.6	0.0156662	0.0252148	61.6	0.00381283	0	61.6	0.00297422	0	61.6	-0.000421875	0		61.6	0.101954	0	61.6	0.0835152	0.0857098
61.8	0.0965293	0.0929098	61.8	0.0525812	0.0561106	61.8	0.0274083	0.0318489	61.8	0.0128788	0.0146282	61.8	0.00502741	0.00845448	61.8	0.00718648	0	61.8	0.00411708	0		61.8	0.127224	0.126145	61.8	0.0693513	0.0765662	61.8	0.0374224	0.0474571	61.8	0.0164336	0.0252922	61.8	0.00455187	0	61.8	0.00302253	0	61.8	0.000259953	0		61.8	0.101677	0	61.8	0.0831612	0.0857827
62	0.0964331	0.0931091	62	0.0521291	0.0562593	62	0.0271493	0.0319423	62	0.0118098	0.0146733	62	0.00471503	0.00848119	62	0.00720526	0	62	0.00345079	0		62	0.126761	0.126399	62	0.0693307	0.076763	62	0.0377637	0.0475942	62	0.0166049	0.0253696	62	0.00411971	0	62	0.00256833	0	62	-8.9937e-06	0		62	0.101775	0	62	0.0833502	0.0858551
62.2	0.0951935	0.0933079	62.2	0.0513521	0.0564079	62.2	0.0258003	0.0320357	62.2	0.0107859	0.0147184	62.2	0.0041589	0.00850789	62.2	0.00652243	0	62.2	0.00189223	0		62.2	0.127346	0.126652	62.2	0.0695375	0.0769595	62.2	0.0384025	0.0477313	62.2	0.0169068	0.0254469	62.2	0.00392021	0	62.2	0.0027857	0	62.2	-0.000106104	0		62.2	0.101154	0	62.2	0.0826786	0.0859269
62.4	0.0941828	0.0935062	62.4	0.051191	0.0565562	62.4	0.0252267	0.032129	62.4	0.00993025	0.0147635	62.4	0.00369904	0.00853458	62.4	0.00619259	0	62.4	0.000893108	0		62.4	0.126604	0.126904	62.4	0.0696478	0.0771558	62.4	0.0382978	0.0478683	62.4	0.0167607	0.0255243	62.4	0.00408216	0	62.4	0.0025011	0	62.4	-0.000119472	0		62.4	0.100931	0	62.4	0.0825862	0.0859982
62.6	0.0940634	0.093704	62.6	0.0511219	0.0567044	62.6	0.0252103	0.0322222	62.6	0.00982622	0.0148085	62.6	0.00405075	0.00856128	62.6	0.00590203	0	62.6	0.000725648	0		62.6	0.126736	0.127155	62.6	0.0698712	0.0773517	62.6	0.0383007	0.0480051	62.6	0.0168736	0.0256016	62.6	0.00401536	0	62.6	0.00269807	0	62.6	-0.000260951	0		62.6	0.100462	0	62.6	0.0820337	0.086069
62.8	0.0943643	0.0939013	62.8	0.0513765	0.0568524	62.8	0.0253696	0.0323154	62.8	0.00999967	0.0148536	62.8	0.00439257	0.00858796	62.8	0.00600723	0	62.8	0.000874241	0		62.8	0.126224	0.127405	62.8	0.0696638	0.0775474	62.8	0.0383014	0.0481419	62.8	0.0162424	0.0256789	62.8	0.00352691	0	62.8	0.00239057	0	62.8	-0.000678331	0		62.8	0.100613	0	62.8	0.0815859	0.0861392
63	0.094676	0.0940981	63	0.0519836	0.0570003	63	0.0259506	0.0324086	63	0.0104121	0.0148986	63	0.00482376	0.00861465	63	0.00620246	0	63	0.000719679	0		63	0.126333	0.127655	63	0.0700362	0.0777428	63	0.0380628	0.0482785	63	0.0160867	0.0257561	63	0.00379045	0	63	0.00267464	0	63	-0.000851776	0		63	0.100576	0	63	0.0820676	0.0862089
63.2	0.0945458	0.0942945	63.2	0.0523162	0.0571479	63.2	0.0262191	0.0325017	63.2	0.0104607	0.0149436	63.2	0.00444902	0.00864133	63.2	0.00555227	0	63.2	0.000221432	0		63.2	0.126828	0.127904	63.2	0.0704162	0.0779379	63.2	0.0379292	0.0484151	63.2	0.0159973	0.0258333	63.2	0.00378977	0	63.2	0.00247115	0	63.2	-0.00071191	0		63.2	0.100721	0	63.2	0.0828226	0.0862782
63.4	0.0950395	0.0944903	63.4	0.0528937	0.0572953	63.4	0.0266628	0.0325947	63.4	0.0107177	0.0149886	63.4	0.00455829	0.008668	63.4	0.00544293	0	63.4	0.00105069	0		63.4	0.127958	0.128153	63.4	0.0709293	0.0781328	63.4	0.0386799	0.0485516	63.4	0.0166607	0.0259105	63.4	0.00419694	0	63.4	0.00311471	0	63.4	-0.000339844	0		63.4	0.100348	0	63.4	0.082452	0.0863469
63.6	0.0954231	0.0946857	63.6	0.0532405	0.0574426	63.6	0.027212	0.0326876	63.6	0.0111279	0.0150335	63.6	0.00403745	0.00869468	63.6	0.00546467	0	63.6	0.00116767	0		63.6	0.128798	0.1284	63.6	0.0709485	0.0783273	63.6	0.0387119	0.0486879	63.6	0.0167884	0.0259877	63.6	0.00392166	0	63.6	0.00322121	0	63.6	-0.000581321	0		63.6	0.100091	0	63.6	0.0819697	0.0864151
63.8	0.0957214	0.0948805	63.8	0.0536967	0.0575897	63.8	0.0277953	0.0327806	63.8	0.0113181	0.0150785	63.8	0.00418309	0.00872134	63.8	0.00600854	0	63.8	0.00158955	0		63.8	0.129473	0.128647	63.8	0.0712166	0.0785216	63.8	0.0384902	0.0488242	63.8	0.0165678	0.0260648	63.8	0.00371809	0	63.8	0.00287445	0	63.8	-0.00164326	0		63.8	0.100156	0	63.8	0.0819376	0.0864828
64	0.096601	0.0950749	64	0.0548431	0.0577366	64	0.0285323	0.0328734	64	0.0122167	0.0151235	64	0.00425091	0.00874801	64	0.00711747	0	64	0.00283224	0		64	0.129672	0.128893	64	0.0713571	0.0787156	64	0.0377108	0.0489604	64	0.0163762	0.0261419	64	0.00387173	0	64	0.0029608	0	64	-0.00156128	0		64	0.100354	0	64	0.0820279	0.0865501
64.2	0.0976318	0.0952688	64.2	0.055509	0.0578833	64.2	0.0293891	0.0329662	64.2	0.0125588	0.0151684	64.2	0.00452533	0.00877467	64.2	0.00813222	0	64.2	0.0033987	0		64.2	0.129888	0.129139	64.2	0.0715577	0.0789094	64.2	0.0372256	0.0490965	64.2	0.0159796	0.026219	64.2	0.00342293	0	64.2	0.00269709	0	64.2	-0.00185311	0		64.2	0.100306	0	64.2	0.0824364	0.0866168
64.4	0.0981513	0.0954622	64.4	0.0562288	0.0580299	64.4	0.0296031	0.0330589	64.4	0.0126304	0.0152133	64.4	0.00505408	0.00880132	64.4	0.00856411	0	64.4	0.00366441	0		64.4	0.130827	0.129384	64.4	0.0720441	0.0791028	64.4	0.0373771	0.0492324	64.4	0.0162393	0.0262961	64.4	0.00382512	0	64.4	0.0033608	0	64.4	-0.00190421	0		64.4	0.10129	0	64.4	0.0829249	0.086683
64.6	0.0993804	0.0956552	64.6	0.0569263	0.0581762	64.6	0.0301587	0.0331516	64.6	0.0134962	0.0152582	64.6	0.00567459	0.00882797	64.6	0.00949006	0	64.6	0.00447693	0		64.6	0.131496	0.129628	64.6	0.0724472	0.079296	64.6	0.0373161	0.0493683	64.6	0.0165826	0.0263731	64.6	0.00373069	0	64.6	0.00334329	0	64.6	-0.00206867	0		64.6	0.101575	0	64.6	0.0834357	0.0867488
64.8	0.0997693	0.0958476	64.8	0.0572716	0.0583224	64.8	0.0305633	0.0332442	64.8	0.0142852	0.0153031	64.8	0.00633444	0.00885462	64.8	0.0104088	0	64.8	0.00478914	0		64.8	0.132133	0.129871	64.8	0.0731573	0.0794889	64.8	0.0378663	0.0495041	64.8	0.017433	0.0264501	64.8	0.00421311	0	64.8	0.00364769	0	64.8	-0.00119193	0		64.8	0.101625	0	64.8	0.0839194	0.0868141
65	0.100223	0.0960396	65	0.0575863	0.0584684	65	0.0309954	0.0333368	65	0.0145991	0.015348	65	0.00641509	0.00888126	65	0.0107468	0	65	0.00512819	0		65	0.132316	0.130114	65	0.0732681	0.0796815	65	0.0372656	0.0496398	65	0.0169444	0.0265271	65	0.003854	0	65	0.00307834	0	65	-0.00170242	0		65	0.101897	0	65	0.084332	0.0868789
65.2	0.0998172	0.0962311	65.2	0.0572073	0.0586142	65.2	0.030741	0.0334293	65.2	0.0141541	0.0153929	65.2	0.00611457	0.0089079	65.2	0.0101118	0	65.2	0.00427689	0		65.2	0.132644	0.130356	65.2	0.0729922	0.0798738	65.2	0.0375814	0.0497754	65.2	0.0175591	0.026604	65.2	0.00383162	0	65.2	0.00289159	0	65.2	-0.00123133	0		65.2	0.102184	0	65.2	0.0851983	0.0869432
65.4	0.0999722	0.0964221	65.4	0.0568562	0.0587598	65.4	0.0307679	0.0335217	65.4	0.0143638	0.0154377	65.4	0.0066877	0.00893453	65.4	0.0100234	0	65.4	0.00427233	0		65.4	0.132949	0.130597	65.4	0.0730443	0.0800659	65.4	0.0371311	0.0499109	65.4	0.0178242	0.026681	65.4	0.00357488	0	65.4	0.00298583	0	65.4	-0.000649184	0		65.4	0.102299	0	65.4	0.0859249	0.0870071
65.6	0.0997756	0.0966127	65.6	0.0562649	0.0589052	65.6	0.0304996	0.0336141	65.6	0.0141591	0.0154825	65.6	0.00667869	0.00896116	65.6	0.0092828	0	65.6	0.00395705	0		65.6	0.133985	0.130838	65.6	0.0740279	0.0802577	65.6	0.0378278	0.0500463	65.6	0.0186981	0.0267579	65.6	0.00471328	0	65.6	0.00330486	0	65.6	-0.000124444	0		65.6	0.102759	0	65.6	0.0864652	0.0870704
65.8	0.100007	0.0968027	65.8	0.0557771	0.0590505	65.8	0.0302197	0.0337064	65.8	0.014264	0.0155274	65.8	0.006621	0.00898779	65.8	0.00861843	0	65.8	0.00317566	0		65.8	0.134661	0.131078	65.8	0.0740589	0.0804492	65.8	0.037986	0.0501816	65.8	0.0193913	0.0268347	65.8	0.00522597	0	65.8	0.00324224	0	65.8	0.000391117	0		65.8	0.102431	0	65.8	0.0861538	0.0871334
66	0.100281	0.0969923	66	0.0548884	0.0591956	66	0.0301419	0.0337987	66	0.0136358	0.0155722	66	0.00638906	0.00901441	66	0.00848928	0	66	0.00246961	0		66	0.134141	0.131317	66	0.0739351	0.0806405	66	0.0383914	0.0503168	66	0.0192161	0.0269116	66	0.00473954	0	66	0.00279515	0	66	0.000113022	0		66	0.102294	0	66	0.085705	0.0871958
66.2	0.100008	0.0971814	66.2	0.0544073	0.0593405	66.2	0.0298107	0.0338909	66.2	0.0138299	0.015617	66.2	0.00573748	0.00904103	66.2	0.00792157	0	66.2	0.00165924	0		66.2	0.135106	0.131556	66.2	0.0751099	0.0808314	66.2	0.0393688	0.0504519	66.2	0.0198986	0.0269884	66.2	0.00573943	0	66.2	0.00318525	0	66.2	0.000759737	0		66.2	0.102257	0	66.2	0.0854001	0.0872578
66.4	0.100013	0.0973701	66.4	0.0548132	0.0594852	66.4	0.0302788	0.0339831	66.4	0.0137616	0.0156618	66.4	0.00566881	0.00906764	66.4	0.00789062	0	66.4	0.00177685	0		66.4	0.134893	0.131794	66.4	0.0757119	0.0810221	66.4	0.0398411	0.0505869	66.4	0.0203907	0.0270651	66.4	0.0065278	0	66.4	0.00283823	0	66.4	0.00119062	0		66.4	0.101939	0	66.4	0.0849768	0.0873194
66.6	0.100674	0.0975583	66.6	0.0556139	0.0596297	66.6	0.0306121	0.0340752	66.6	0.0141795	0.0157065	66.6	0.00567752	0.00909425	66.6	0.00823808	0	66.6	0.00202433	0		66.6	0.13504	0.132031	66.6	0.0757538	0.0812126	66.6	0.0399482	0.0507218	66.6	0.0201171	0.0271419	66.6	0.00611335	0	66.6	0.00298831	0	66.6	0.000769215	0		66.6	0.101764	0	66.6	0.0847437	0.0873805
66.8	0.101145	0.097746	66.8	0.0558812	0.0597741	66.8	0.0308079	0.0341672	66.8	0.0142519	0.0157513	66.8	0.00553395	0.00912086	66.8	0.00811896	0	66.8	0.00205389	0		66.8	0.134556	0.132268	66.8	0.0759948	0.0814027	66.8	0.0403969	0.0508566	66.8	0.0200801	0.0272186	66.8	0.00627489	0	66.8	0.00274972	0	66.8	0.00053952	0		66.8	0.101636	0	66.8	0.0845442	0.0874411
67	0.101211	0.0979332	67	0.0557157	0.0599183	67	0.0311453	0.0342592	67	0.0143989	0.015796	67	0.00501794	0.00914746	67	0.00782461	0	67	0.00144879	0		67	0.134381	0.132504	67	0.0761607	0.0815926	67	0.0407653	0.0509913	67	0.0200561	0.0272953	67	0.00685014	0	67	0.00309846	0	67	0.000428529	0		67	0.10154	0	67	0.0851075	0.0875014
67.2	0.101724	0.09812	67.2	0.0556624	0.0600623	67.2	0.0304372	0.0343511	67.2	0.0145707	0.0158407	67.2	0.00500103	0.00917406	67.2	0.00756159	0	67.2	0.00151046	0		67.2	0.134753	0.132739	67.2	0.0762768	0.0817822	67.2	0.0407814	0.051126	67.2	0.0200493	0.027372	67.2	0.0068019	0	67.2	0.00276097	0	67.2	0.000333321	0		67.2	0.101968	0	67.2	0.0853258	0.0875611
67.4	0.101604	0.0983063	67.4	0.0555947	0.0602061	67.4	0.0301705	0.034443	67.4	0.0141488	0.0158855	67.4	0.00473057	0.00920065	67.4	0.00715947	0	67.4	0.0020895	0		67.4	0.135314	0.132973	67.4	0.0769356	0.0819715	67.4	0.0417039	0.0512605	67.4	0.0200423	0.0274486	67.4	0.00709713	0	67.4	0.0034254	0	67.4	0.000158481	0		67.4	0.101357	0	67.4	0.0844779	0.0876205
67.6	0.101178	0.0984922	67.6	0.0555291	0.0603497	67.6	0.0296854	0.0345348	67.6	0.0137831	0.0159302	67.6	0.00423381	0.00922724	67.6	0.00736315	0	67.6	0.0018608	0		67.6	0.134993	0.133207	67.6	0.0769238	0.0821606	67.6	0.0412957	0.0513949	67.6	0.019241	0.0275253	67.6	0.00697779	0	67.6	0.00301838	0	67.6	-0.000846752	0		67.6	0.101371	0	67.6	0.0843139	0.0876794
67.8	0.101669	0.0986775	67.8	0.0567751	0.0604932	67.8	0.0304825	0.0346266	67.8	0.0135052	0.0159748	67.8	0.00430591	0.00925382	67.8	0.008034	0	67.8	0.00272862	0		67.8	0.134191	0.13344	67.8	0.0766992	0.0823494	67.8	0.0401106	0.0515292	67.8	0.0182588	0.0276018	67.8	0.00624872	0	67.8	0.00212203	0	67.8	-0.00191018	0		67.8	0.101503	0	67.8	0.0840133	0.0877378
68	0.102432	0.0988625	68	0.057745	0.0606365	68	0.0308454	0.0347183	68	0.0131613	0.0160195	68	0.0048161	0.0092804	68	0.00851047	0	68	0.00375208	0		68	0.133848	0.133673	68	0.076684	0.0825379	68	0.0398815	0.0516635	68	0.017255	0.0276784	68	0.00624712	0	68	0.00195083	0	68	-0.00166379	0		68	0.102097	0	68	0.0844089	0.0877959
68.2	0.102621	0.0990469	68.2	0.0574361	0.0607796	68.2	0.0306865	0.0348099	68.2	0.0120267	0.0160642	68.2	0.00486722	0.00930698	68.2	0.00816061	0	68.2	0.00342589	0		68.2	0.134124	0.133905	68.2	0.076643	0.0827262	68.2	0.0394601	0.0517976	68.2	0.0170804	0.0277549	68.2	0.00532817	0	68.2	0.00163179	0	68.2	-0.00213036	0		68.2	0.102124	0	68.2	0.0847349	0.0878535
68.4	0.10269	0.0992309	68.4	0.0579694	0.0609225	68.4	0.0310038	0.0349015	68.4	0.0119697	0.0161088	68.4	0.00515327	0.00933355	68.4	0.00790235	0	68.4	0.00372115	0		68.4	0.134443	0.134136	68.4	0.0767804	0.0829141	68.4	0.0396083	0.0519317	68.4	0.0173839	0.0278315	68.4	0.00534372	0	68.4	0.00197934	0	68.4	-0.00233062	0		68.4	0.102798	0	68.4	0.0848981	0.0879107
68.6	0.102321	0.0994145	68.6	0.0579901	0.0610653	68.6	0.0308705	0.034993	68.6	0.0119352	0.0161534	68.6	0.00534739	0.00936012	68.6	0.008035	0	68.6	0.00409573	0		68.6	0.134539	0.134366	68.6	0.076492	0.0831019	68.6	0.0394457	0.0520656	68.6	0.0175517	0.0279079	68.6	0.00543583	0	68.6	0.00172169	0	68.6	-0.00250659	0		68.6	0.102868	0	68.6	0.0849173	0.0879674
68.8	0.102042	0.0995976	68.8	0.0583958	0.0612078	68.8	0.0307098	0.0350845	68.8	0.0118828	0.016198	68.8	0.00515601	0.00938668	68.8	0.00769504	0	68.8	0.00406748	0		68.8	0.135209	0.134596	68.8	0.0763049	0.0832893	68.8	0.0401733	0.0521995	68.8	0.0178726	0.0279844	68.8	0.00549316	0	68.8	0.00197955	0	68.8	-0.0025431	0		68.8	0.103387	0	68.8	0.0851895	0.0880238
69	0.102479	0.0997802	69	0.0583166	0.0613502	69	0.0308017	0.0351759	69	0.0118861	0.0162426	69	0.00503892	0.00941324	69	0.00778268	0	69	0.00402915	0		69	0.135106	0.134825	69	0.0754994	0.0834765	69	0.0395419	0.0523332	69	0.0172784	0.0280608	69	0.00458882	0	69	0.00165441	0	69	-0.00328701	0		69	0.103307	0	69	0.0856864	0.0880797
69.2	0.101968	0.0999624	69.2	0.0577943	0.0614924	69.2	0.0302713	0.0352673	69.2	0.0115704	0.0162872	69.2	0.00487192	0.0094398	69.2	0.00694688	0	69.2	0.00321121	0		69.2	0.136324	0.135054	69.2	0.0759546	0.0836634	69.2	0.0400865	0.0524669	69.2	0.0181128	0.0281372	69.2	0.00501301	0	69.2	0.00247108	0	69.2	-0.00264798	0		69.2	0.103524	0	69.2	0.0863089	0.0881353
69.4	0.102508	0.100144	69.4	0.0575207	0.0616345	69.4	0.0302318	0.0353586	69.4	0.0118144	0.0163318	69.4	0.00545578	0.00946635	69.4	0.00703094	0	69.4	0.00372208	0		69.4	0.137848	0.135282	69.4	0.0764469	0.08385	69.4	0.0403883	0.0526004	69.4	0.0185632	0.0282136	69.4	0.00552951	0	69.4	0.00322346	0	69.4	-0.002272	0		69.4	0.103299	0	69.4	0.0863888	0.0881904
69.6	0.102801	0.100325	69.6	0.0578487	0.0617763	69.6	0.0301317	0.0354498	69.6	0.0118747	0.0163764	69.6	0.00578923	0.0094929	69.6	0.00706109	0	69.6	0.00373416	0		69.6	0.139253	0.135509	69.6	0.07748	0.0840364	69.6	0.0416802	0.0527339	69.6	0.0200335	0.0282899	69.6	0.00659531	0	69.6	0.0044045	0	69.6	-0.00134264	0		69.6	0.103444	0	69.6	0.0863199	0.0882451
69.8	0.103198	0.100506	69.8	0.0576443	0.061918	69.8	0.0299511	0.035541	69.8	0.011514	0.0164209	69.8	0.00567924	0.00951944	69.8	0.00737808	0	69.8	0.002948	0		69.8	0.139611	0.135736	69.8	0.0777896	0.0842225	69.8	0.0420068	0.0528673	69.8	0.0204655	0.0283662	69.8	0.00689486	0	69.8	0.0044349	0	69.8	-0.00084936	0		69.8	0.10347	0	69.8	0.0855533	0.0882995
70	0.103882	0.100687	70	0.0579248	0.0620595	70	0.0306634	0.0356321	70	0.0116369	0.0164654	70	0.0055886	0.00954598	70	0.00789989	0	70	0.00300007	0		70	0.140149	0.135962	70	0.0783281	0.0844083	70	0.0426263	0.0530006	70	0.0207802	0.0284425	70	0.00696521	0	70	0.00458386	0	70	-0.000406842	0		70	0.103163	0	70	0.0849575	0.0883534
70.2	0.104906	0.100866	70.2	0.0587437	0.0622009	70.2	0.0313526	0.0357232	70.2	0.0121727	0.01651	70.2	0.00623139	0.00957251	70.2	0.00876091	0	70.2	0.00345282	0		70.2	0.141198	0.136187	70.2	0.0792923	0.0845939	70.2	0.0436432	0.0531337	70.2	0.0218898	0.0285188	70.2	0.00761752	0	70.2	0.00464796	0	70.2	0.000678164	0		70.2	0.102938	0	70.2	0.0852814	0.0884069
70.4	0.105402	0.101046	70.4	0.0592614	0.062342	70.4	0.0317101	0.0358142	70.4	0.0123717	0.0165545	70.4	0.0064532	0.00959904	70.4	0.00965267	0	70.4	0.0035928	0		70.4	0.141349	0.136412	70.4	0.080129	0.0847792	70.4	0.0443509	0.0532668	70.4	0.0224561	0.028595	70.4	0.00829148	0	70.4	0.00491002	0	70.4	0.00138813	0		70.4	0.102568	0	70.4	0.085385	0.0884601
70.6	0.106131	0.101225	70.6	0.0594342	0.062483	70.6	0.0322187	0.0359052	70.6	0.0127644	0.0165989	70.6	0.00684479	0.00962557	70.6	0.0103766	0	70.6	0.00334599	0		70.6	0.140976	0.136636	70.6	0.0803095	0.0849643	70.6	0.0446422	0.0533998	70.6	0.0217805	0.0286712	70.6	0.00792643	0	70.6	0.00510307	0	70.6	0.00164038	0		70.6	0.102673	0	70.6	0.0858853	0.0885128
70.8	0.106191	0.101404	70.8	0.0590016	0.0626238	70.8	0.0318866	0.0359961	70.8	0.0125579	0.0166434	70.8	0.00641086	0.00965209	70.8	0.0102523	0	70.8	0.00301191	0		70.8	0.140942	0.136859	70.8	0.0808042	0.085149	70.8	0.0451794	0.0535327	70.8	0.0220131	0.0287474	70.8	0.00825361	0	70.8	0.00492256	0	70.8	0.00190183	0		70.8	0.102758	0	70.8	0.0859064	0.0885652
71	0.106569	0.101582	71	0.0588552	0.0627644	71	0.0319871	0.0360869	71	0.0131167	0.0166879	71	0.00635649	0.00967861	71	0.0102929	0	71	0.0026193	0		71	0.140688	0.137082	71	0.0809633	0.0853335	71	0.0451852	0.0536655	71	0.0216515	0.0288236	71	0.00810199	0	71	0.00465497	0	71	0.0014153	0		71	0.102789	0	71	0.0861006	0.0886172
71.2	0.107023	0.101759	71.2	0.0589028	0.0629049	71.2	0.0318708	0.0361777	71.2	0.0133023	0.0167323	71.2	0.00683363	0.00970512	71.2	0.0106041	0	71.2	0.00298666	0		71.2	0.140348	0.137304	71.2	0.0813137	0.0855178	71.2	0.0451407	0.0537982	71.2	0.0212576	0.0288997	71.2	0.00756256	0	71.2	0.0041628	0	71.2	0.00103811	0		71.2	0.102669	0	71.2	0.0859711	0.0886688
71.4	0.106894	0.101937	71.4	0.0588896	0.0630452	71.4	0.0320816	0.0362684	71.4	0.0133772	0.0167768	71.4	0.00693643	0.00973163	71.4	0.0107725	0	71.4	0.00353015	0		71.4	0.140456	0.137525	71.4	0.0816852	0.0857018	71.4	0.0456363	0.0539308	71.4	0.0211231	0.0289758	71.4	0.00763625	0	71.4	0.00423563	0	71.4	0.0011695	0		71.4	0.102564	0	71.4	0.0861594	0.08872
71.6	0.107276	0.102113	71.6	0.0596355	0.0631853	71.6	0.0319326	0.0363591	71.6	0.0136509	0.0168212	71.6	0.00721694	0.00975814	71.6	0.0113445	0	71.6	0.00317365	0		71.6	0.140588	0.137746	71.6	0.0821482	0.0858855	71.6	0.0455852	0.0540633	71.6	0.0209228	0.0290518	71.6	0.00785169	0	71.6	0.00449342	0	71.6	0.00133158	0		71.6	0.102919	0	71.6	0.0862748	0.0887709
71.8	0.107832	0.10229	71.8	0.0604169	0.0633252	71.8	0.0320775	0.0364497	71.8	0.0137597	0.0168656	71.8	0.00749749	0.00978464	71.8	0.0111008	0	71.8	0.00350878	0		71.8	0.140873	0.137966	71.8	0.0821639	0.086069	71.8	0.0454538	0.0541958	71.8	0.0211948	0.0291279	71.8	0.00761699	0	71.8	0.00465004	0	71.8	0.00192502	0		71.8	0.103575	0	71.8	0.0863927	0.0888213
72	0.108371	0.102466	72	0.05998	0.0634649	72	0.0318079	0.0365403	72	0.0134098	0.01691	72	0.00785248	0.00981114	72	0.0105346	0	72	0.00296341	0		72	0.141385	0.138186	72	0.0820072	0.0862521	72	0.0452356	0.0543281	72	0.0210687	0.0292039	72	0.00782745	0	72	0.00450435	0	72	0.00209555	0		72	0.103948	0	72	0.086932	0.0888714
72.2	0.109037	0.102641	72.2	0.0603686	0.0636045	72.2	0.0320624	0.0366308	72.2	0.0135682	0.0169544	72.2	0.00782858	0.00983763	72.2	0.0101071	0	72.2	0.00292151	0		72.2	0.141612	0.138405	72.2	0.081376	0.0864351	72.2	0.0444157	0.0544603	72.2	0.020944	0.0292799	72.2	0.00780261	0	72.2	0.00416852	0	72.2	0.00152574	0		72.2	0.10426	0	72.2	0.0874215	0.0889212
72.4	0.109197	0.102816	72.4	0.0608694	0.0637439	72.4	0.0320251	0.0367212	72.4	0.0141079	0.0169987	72.4	0.00764167	0.00986412	72.4	0.0101334	0	72.4	0.00324512	0		72.4	0.141589	0.138623	72.4	0.0815643	0.0866177	72.4	0.044025	0.0545925	72.4	0.0207044	0.0293559	72.4	0.00795864	0	72.4	0.00396596	0	72.4	0.0013376	0		72.4	0.104429	0	72.4	0.0871497	0.0889706
72.6	0.109072	0.102991	72.6	0.0605373	0.0638832	72.6	0.0315567	0.0368116	72.6	0.0142731	0.0170431	72.6	0.00677362	0.00989061	72.6	0.0100762	0	72.6	0.00339124	0		72.6	0.142364	0.138841	72.6	0.0816636	0.0868002	72.6	0.044	0.0547245	72.6	0.0205941	0.0294318	72.6	0.00851982	0	72.6	0.00400316	0	72.6	0.000803826	0		72.6	0.104809	0	72.6	0.0872323	0.0890196
72.8	0.109239	0.103165	72.8	0.0607524	0.0640222	72.8	0.0315384	0.036902	72.8	0.0143692	0.0170874	72.8	0.00614463	0.00991709	72.8	0.00944785	0	72.8	0.00257869	0		72.8	0.142419	0.139058	72.8	0.081652	0.0869823	72.8	0.0443635	0.0548565	72.8	0.0207383	0.0295077	72.8	0.00818287	0	72.8	0.00376021	0	72.8	0.000309331	0		72.8	0.104568	0	72.8	0.086923	0.0890682
73	0.109612	0.103339	73	0.0607146	0.0641611	73	0.0316744	0.0369922	73	0.0147586	0.0171317	73	0.00572843	0.00994357	73	0.00959953	0	73	0.00225954	0		73	0.142776	0.139274	73	0.0818444	0.0871642	73	0.0446772	0.0549883	73	0.0210583	0.0295836	73	0.00858581	0	73	0.00457001	0	73	3.03316e-05	0		73	0.104549	0	73	0.0869538	0.0891165
73.2	0.109757	0.103512	73.2	0.0607407	0.0642998	73.2	0.0310251	0.0370825	73.2	0.0145596	0.017176	73.2	0.005366	0.00997004	73.2	0.00922139	0	73.2	0.00217342	0		73.2	0.143836	0.13949	73.2	0.082811	0.0873458	73.2	0.0454032	0.0551201	73.2	0.0218612	0.0296594	73.2	0.00903128	0	73.2	0.00531498	0	73.2	0.000594105	0		73.2	0.103899	0	73.2	0.0861494	0.0891645
73.4	0.109736	0.103685	73.4	0.0606842	0.0644383	73.4	0.0301479	0.0371726	73.4	0.0139793	0.0172203	73.4	0.00487378	0.00999651	73.4	0.00903865	0	73.4	0.00184704	0		73.4	0.144679	0.139705	73.4	0.0834973	0.0875272	73.4	0.0458713	0.0552517	73.4	0.0228017	0.0297352	73.4	0.00906406	0	73.4	0.00586615	0	73.4	0.000900766	0		73.4	0.103325	0	73.4	0.0856264	0.0892121
73.6	0.109965	0.103857	73.6	0.0610562	0.0645767	73.6	0.0304411	0.0372627	73.6	0.0135082	0.0172646	73.6	0.00467241	0.010023	73.6	0.00950066	0	73.6	0.00194825	0		73.6	0.14498	0.13992	73.6	0.0836256	0.0877083	73.6	0.0461141	0.0553833	73.6	0.0230711	0.029811	73.6	0.00898788	0	73.6	0.00586627	0	73.6	0.00150486	0		73.6	0.103496	0	73.6	0.0855581	0.0892593
73.8	0.110499	0.104029	73.8	0.0608698	0.0647149	73.8	0.0300139	0.0373528	73.8	0.0126086	0.0173089	73.8	0.004559	0.0100494	73.8	0.00949474	0	73.8	0.00178843	0		73.8	0.146018	0.140134	73.8	0.0838295	0.0878891	73.8	0.0463605	0.0555148	73.8	0.0234355	0.0298868	73.8	0.00885661	0	73.8	0.00578787	0	73.8	0.00181349	0		73.8	0.10329	0	73.8	0.085096	0.0893062
74	0.111173	0.104201	74	0.0613531	0.0648529	74	0.0303504	0.0374428	74	0.0128802	0.0173531	74	0.00471267	0.0100759	74	0.00956919	0	74	0.00268265	0		74	0.146742	0.140347	74	0.0844541	0.0880697	74	0.0465723	0.0556461	74	0.0240019	0.0299626	74	0.0088883	0	74	0.00604136	0	74	0.00238196	0		74	0.102256	0	74	0.0853478	0.0893528
74.2	0.111036	0.104372	74.2	0.0608587	0.0649908	74.2	0.0296678	0.0375327	74.2	0.0121055	0.0173974	74.2	0.00431104	0.0101023	74.2	0.00890027	0	74.2	0.00250587	0		74.2	0.146691	0.14056	74.2	0.0851388	0.08825	74.2	0.0468245	0.0557774	74.2	0.0241657	0.0300383	74.2	0.00902787	0	74.2	0.00607265	0	74.2	0.00251126	0		74.2	0.102324	0	74.2	0.0858456	0.089399
74.4	0.110503	0.104543	74.4	0.0605409	0.0651285	74.4	0.029284	0.0376226	74.4	0.0115592	0.0174416	74.4	0.00388396	0.0101288	74.4	0.00841263	0	74.4	0.00232172	0		74.4	0.14689	0.140772	74.4	0.086	0.0884301	74.4	0.047022	0.0559086	74.4	0.0245852	0.030114	74.4	0.00959755	0	74.4	0.00647399	0	74.4	0.00261498	0		74.4	0.101899	0	74.4	0.0857544	0.0894449
74.6	0.110996	0.104713	74.6	0.0613609	0.065266	74.6	0.0301692	0.0377124	74.6	0.011962	0.0174858	74.6	0.00442258	0.0101552	74.6	0.00841331	0	74.6	0.00281774	0		74.6	0.147408	0.140984	74.6	0.0861442	0.0886099	74.6	0.0481525	0.0560397	74.6	0.0245087	0.0301896	74.6	0.00954556	0	74.6	0.00684876	0	74.6	0.0028584	0		74.6	0.101623	0	74.6	0.0859905	0.0894904
74.8	0.110983	0.104883	74.8	0.0613443	0.0654033	74.8	0.0301225	0.0378022	74.8	0.0119276	0.01753	74.8	0.00461618	0.0101817	74.8	0.00805556	0	74.8	0.00293954	0		74.8	0.147691	0.141195	74.8	0.086501	0.0887895	74.8	0.0487763	0.0561707	74.8	0.0249355	0.0302653	74.8	0.00980392	0	74.8	0.00678643	0	74.8	0.00250633	0		74.8	0.101833	0	74.8	0.0864812	0.0895357
75	0.1112	0.105053	75	0.0617517	0.0655405	75	0.0306287	0.0378919	75	0.0119656	0.0175742	75	0.00508699	0.0102081	75	0.00807438	0	75	0.00297471	0		75	0.147952	0.141405	75	0.0872585	0.0889688	75	0.0494515	0.0563016	75	0.0255428	0.0303409	75	0.00985978	0	75	0.00693725	0	75	0.00240081	0		75	0.101919	0	75	0.0866053	0.0895805
75.2	0.110912	0.105222	75.2	0.0617266	0.0656774	75.2	0.0305355	0.0379816	75.2	0.0117047	0.0176184	75.2	0.00516446	0.0102345	75.2	0.00773937	0	75.2	0.00278235	0		75.2	0.147865	0.141615	75.2	0.0871147	0.0891478	75.2	0.0493804	0.0564325	75.2	0.0255262	0.0304164	75.2	0.0094581	0	75.2	0.00672616	0	75.2	0.00197198	0		75.2	0.101607	0	75.2	0.0867212	0.0896251
75.4	0.110465	0.10539	75.4	0.0611061	0.0658143	75.4	0.0295752	0.0380712	75.4	0.0116607	0.0176625	75.4	0.00485783	0.010261	75.4	0.00688537	0	75.4	0.00245993	0		75.4	0.148625	0.141824	75.4	0.0874356	0.0893266	75.4	0.0497924	0.0565632	75.4	0.0258737	0.030492	75.4	0.00990462	0	75.4	0.00717849	0	75.4	0.00253448	0		75.4	0.101449	0	75.4	0.0875063	0.0896693
75.6	0.110705	0.105558	75.6	0.0617339	0.0659509	75.6	0.0296516	0.0381608	75.6	0.0119469	0.0177067	75.6	0.00483987	0.0102874	75.6	0.00668912	0	75.6	0.0021559	0		75.6	0.149238	0.142032	75.6	0.087895	0.0895051	75.6	0.0495894	0.0566938	75.6	0.0260838	0.0305675	75.6	0.0101059	0	75.6	0.00758762	0	75.6	0.00306157	0		75.6	0.101288	0	75.6	0.0874388	0.0897132
75.8	0.110609	0.105726	75.8	0.0616676	0.0660874	75.8	0.0298568	0.0382503	75.8	0.0117614	0.0177508	75.8	0.00470217	0.0103138	75.8	0.00626906	0	75.8	0.00233358	0		75.8	0.149313	0.14224	75.8	0.087384	0.0896834	75.8	0.0490236	0.0568243	75.8	0.026056	0.030643	75.8	0.00995234	0	75.8	0.00718272	0	75.8	0.00275363	0		75.8	0.101161	0	75.8	0.087765	0.0897568
76	0.111146	0.105894	76	0.0623936	0.0662237	76	0.0307117	0.0383397	76	0.0123618	0.0177949	76	0.00566739	0.0103402	76	0.00675034	0	76	0.00311562	0		76	0.150339	0.142448	76	0.0876329	0.0898614	76	0.04894	0.0569548	76	0.026677	0.0307185	76	0.0110387	0	76	0.00755515	0	76	0.00315806	0		76	0.101242	0	76	0.0880861	0.0898001
76.2	0.111765	0.106061	76.2	0.0631392	0.0663599	76.2	0.0312105	0.0384291	76.2	0.0130248	0.017839	76.2	0.00663256	0.0103666	76.2	0.00747255	0	76.2	0.00379262	0		76.2	0.150614	0.142654	76.2	0.0874706	0.0900392	76.2	0.0488097	0.0570851	76.2	0.0261686	0.0307939	76.2	0.0107681	0	76.2	0.0072773	0	76.2	0.00282073	0		76.2	0.101383	0	76.2	0.0885515	0.089843
76.4	0.111698	0.106227	76.4	0.0629956	0.0664958	76.4	0.0313387	0.0385184	76.4	0.0133706	0.0178831	76.4	0.00681655	0.010393	76.4	0.00786515	0	76.4	0.00385355	0		76.4	0.150501	0.14286	76.4	0.0876033	0.0902167	76.4	0.048702	0.0572154	76.4	0.0258345	0.0308694	76.4	0.0103219	0	76.4	0.00672711	0	76.4	0.00267147	0		76.4	0.101589	0	76.4	0.0886638	0.0898856
76.6	0.111668	0.106393	76.6	0.0629501	0.0666316	76.6	0.0313579	0.0386077	76.6	0.013494	0.0179272	76.6	0.00657227	0.0104194	76.6	0.00745727	0	76.6	0.00363341	0		76.6	0.151051	0.143066	76.6	0.087689	0.0903939	76.6	0.049731	0.0573456	76.6	0.0258195	0.0309448	76.6	0.0109468	0	76.6	0.00710439	0	76.6	0.00263924	0		76.6	0.101758	0	76.6	0.0885288	0.089928
76.8	0.111473	0.106559	76.8	0.0629034	0.0667673	76.8	0.0313367	0.0386969	76.8	0.0130158	0.0179713	76.8	0.00676621	0.0104458	76.8	0.00720589	0	76.8	0.00290743	0		76.8	0.151602	0.143271	76.8	0.0881721	0.0905709	76.8	0.0513271	0.0574756	76.8	0.0267286	0.0310201	76.8	0.011367	0	76.8	0.00773353	0	76.8	0.00330763	0		76.8	0.101649	0	76.8	0.0884187	0.08997
77	0.111819	0.106724	77	0.0630695	0.0669027	77	0.0313187	0.0387861	77	0.0132326	0.0180153	77	0.00626571	0.0104722	77	0.00774571	0	77	0.00349287	0		77	0.151713	0.143475	77	0.0883228	0.0907477	77	0.0516516	0.0576056	77	0.0260738	0.0310955	77	0.0109393	0	77	0.0080975	0	77	0.00322181	0		77	0.101651	0	77	0.088278	0.0900117
77.2	0.112039	0.106889	77.2	0.062729	0.067038	77.2	0.0312131	0.0388752	77.2	0.0133741	0.0180593	77.2	0.00597454	0.0104986	77.2	0.00805623	0	77.2	0.00339031	0		77.2	0.151864	0.143679	77.2	0.0882272	0.0909242	77.2	0.0513582	0.0577355	77.2	0.0254995	0.0311708	77.2	0.0107268	0	77.2	0.00787796	0	77.2	0.0033003	0		77.2	0.101495	0	77.2	0.0877999	0.0900531
77.4	0.111539	0.107053	77.4	0.0626183	0.0671731	77.4	0.0309926	0.0389642	77.4	0.0135312	0.0181034	77.4	0.00545093	0.010525	77.4	0.00850677	0	77.4	0.00319785	0		77.4	0.151994	0.143882	77.4	0.0884749	0.0911004	77.4	0.0512543	0.0578653	77.4	0.0246977	0.031246	77.4	0.0103915	0	77.4	0.00745077	0	77.4	0.00344071	0		77.4	0.101471	0	77.4	0.0878738	0.0900942
77.6	0.111731	0.107218	77.6	0.0626464	0.0673081	77.6	0.031827	0.0390532	77.6	0.0134668	0.0181474	77.6	0.00525206	0.0105514	77.6	0.00889073	0	77.6	0.00355056	0		77.6	0.152156	0.144085	77.6	0.088319	0.0912764	77.6	0.050992	0.057995	77.6	0.0244285	0.0313213	77.6	0.0105476	0	77.6	0.00715929	0	77.6	0.0034255	0		77.6	0.102175	0	77.6	0.08781	0.090135
77.8	0.111812	0.107381	77.8	0.0624333	0.0674429	77.8	0.03189	0.0391421	77.8	0.0136964	0.0181914	77.8	0.00537848	0.0105778	77.8	0.00890702	0	77.8	0.00357247	0		77.8	0.152967	0.144287	77.8	0.088856	0.0914521	77.8	0.050935	0.0581246	77.8	0.0251807	0.0313965	77.8	0.0109898	0	77.8	0.00770979	0	77.8	0.00358352	0		77.8	0.101802	0	77.8	0.0872783	0.0901754
78	0.112116	0.107544	78	0.0629061	0.0675775	78	0.0328767	0.039231	78	0.0141409	0.0182353	78	0.00575515	0.0106041	78	0.00916262	0	78	0.00402853	0		78	0.153086	0.144488	78	0.0891058	0.0916276	78	0.0504904	0.0582541	78	0.025419	0.0314717	78	0.0110961	0	78	0.00772314	0	78	0.00330837	0		78	0.102122	0	78	0.0873713	0.0902156
78.2	0.112387	0.107707	78.2	0.0625276	0.067712	78.2	0.0333353	0.0393199	78.2	0.0139935	0.0182793	78.2	0.00555398	0.0106305	78.2	0.00892165	0	78.2	0.00388011	0		78.2	0.152948	0.144689	78.2	0.0890401	0.0918028	78.2	0.0508905	0.0583835	78.2	0.0248616	0.0315469	78.2	0.0112294	0	78.2	0.00799512	0	78.2	0.00317683	0		78.2	0.103072	0	78.2	0.087415	0.0902556
78.4	0.112677	0.10787	78.4	0.0631068	0.0678462	78.4	0.0341139	0.0394086	78.4	0.0144466	0.0183232	78.4	0.00623714	0.0106569	78.4	0.00935252	0	78.4	0.00456256	0		78.4	0.15355	0.14489	78.4	0.0897528	0.0919778	78.4	0.0513148	0.0585128	78.4	0.0255644	0.0316221	78.4	0.0115499	0	78.4	0.00827607	0	78.4	0.00329663	0		78.4	0.103251	0	78.4	0.0877112	0.0902952
78.6	0.113166	0.108032	78.6	0.0639775	0.0679804	78.6	0.0352707	0.0394973	78.6	0.015569	0.0183672	78.6	0.00689926	0.0106832	78.6	0.00993682	0	78.6	0.00485304	0		78.6	0.153616	0.145089	78.6	0.0896741	0.0921526	78.6	0.051761	0.0586421	78.6	0.0256864	0.0316972	78.6	0.0114978	0	78.6	0.00805357	0	78.6	0.00350626	0		78.6	0.103613	0	78.6	0.0878969	0.0903345
78.8	0.112931	0.108193	78.8	0.0636939	0.0681143	78.8	0.0353454	0.039586	78.8	0.0155524	0.0184111	78.8	0.00701191	0.0107096	78.8	0.00964602	0	78.8	0.00402323	0		78.8	0.15305	0.145289	78.8	0.0901373	0.092327	78.8	0.0514767	0.0587712	78.8	0.02592	0.0317723	78.8	0.0117614	0	78.8	0.00788152	0	78.8	0.00249827	0		78.8	0.103807	0	78.8	0.0884504	0.0903735
79	0.112987	0.108355	79	0.064	0.0682481	79	0.0355124	0.0396746	79	0.0152313	0.018455	79	0.00679	0.010736	79	0.00909701	0	79	0.00324308	0		79	0.152995	0.145487	79	0.0905387	0.0925013	79	0.0512974	0.0589002	79	0.026195	0.0318473	79	0.0113708	0	79	0.0076802	0	79	0.00205507	0		79	0.103877	0	79	0.0880612	0.0904123
79.2	0.113027	0.108515	79.2	0.0633659	0.0683817	79.2	0.0352551	0.0397632	79.2	0.0156708	0.0184989	79.2	0.00647335	0.0107623	79.2	0.00869929	0	79.2	0.00288419	0		79.2	0.153004	0.145685	79.2	0.0905436	0.0926752	79.2	0.0509514	0.0590292	79.2	0.0261004	0.0319224	79.2	0.0112554	0	79.2	0.00750953	0	79.2	0.00197581	0		79.2	0.103591	0	79.2	0.0879258	0.0904507
79.4	0.113217	0.108676	79.4	0.0639462	0.0685152	79.4	0.0355235	0.0398517	79.4	0.0161693	0.0185428	79.4	0.00665275	0.0107887	79.4	0.00882408	0	79.4	0.00274296	0		79.4	0.153239	0.145883	79.4	0.0914727	0.092849	79.4	0.050896	0.0591581	79.4	0.0264982	0.0319974	79.4	0.0114265	0	79.4	0.00751915	0	79.4	0.00236911	0		79.4	0.102912	0	79.4	0.0878151	0.0904889
79.6	0.113681	0.108836	79.6	0.0647972	0.0686484	79.6	0.0361945	0.0399401	79.6	0.0161773	0.0185867	79.6	0.00741466	0.010815	79.6	0.00941222	0	79.6	0.00294241	0		79.6	0.153027	0.14608	79.6	0.0917119	0.0930225	79.6	0.0502149	0.0592868	79.6	0.0263876	0.0320724	79.6	0.0111229	0	79.6	0.0070533	0	79.6	0.00233799	0		79.6	0.102972	0	79.6	0.0878286	0.0905268
79.8	0.11331	0.108995	79.8	0.0642503	0.0687816	79.8	0.0358874	0.0400285	79.8	0.0153547	0.0186305	79.8	0.00698365	0.0108413	79.8	0.00912691	0	79.8	0.00235776	0		79.8	0.153556	0.146276	79.8	0.092107	0.0931957	79.8	0.0503453	0.0594155	79.8	0.0268038	0.0321473	79.8	0.011521	0	79.8	0.00719249	0	79.8	0.00248262	0		79.8	0.102652	0	79.8	0.0880143	0.0905644
80	0.11389	0.109155	80	0.064723	0.0689145	80	0.0358339	0.0401168	80	0.0157383	0.0186744	80	0.00777782	0.0108677	80	0.00920196	0	80	0.00248106	0		80	0.154034	0.146472	80	0.0923129	0.0933687	80	0.050418	0.0595441	80	0.0268838	0.0322223	80	0.011935	0	80	0.00720645	0	80	0.00252454	0		80	0.102804	0	80	0.0881197	0.0906018
80.2	0.113947	0.109313	80.2	0.0644586	0.0690473	80.2	0.0350833	0.0402051	80.2	0.0150869	0.0187182	80.2	0.00798373	0.010894	80.2	0.00859225	0	80.2	0.00150034	0		80.2	0.153517	0.146667	80.2	0.0919788	0.0935414	80.2	0.0501549	0.0596726	80.2	0.0259247	0.0322972	80.2	0.0108673	0	80.2	0.0061916	0	80.2	0.00170482	0		80.2	0.1025	0	80.2	0.0884574	0.0906389
80.4	0.113886	0.109472	80.4	0.064457	0.0691799	80.4	0.0348402	0.0402933	80.4	0.0142964	0.018762	80.4	0.00754001	0.0109203	80.4	0.00811503	0	80.4	0.000880621	0		80.4	0.153634	0.146861	80.4	0.0917579	0.0937139	80.4	0.0501188	0.059801	80.4	0.0256976	0.0323721	80.4	0.0108467	0	80.4	0.00596322	0	80.4	0.00131274	0		80.4	0.103264	0	80.4	0.0894556	0.0906757
80.6	0.113923	0.10963	80.6	0.0645086	0.0693124	80.6	0.034587	0.0403815	80.6	0.0140524	0.0188058	80.6	0.00756636	0.0109466	80.6	0.00742653	0	80.6	0.000864703	0		80.6	0.154218	0.147056	80.6	0.0917558	0.0938861	80.6	0.0502512	0.0599293	80.6	0.0251245	0.0324469	80.6	0.0104833	0	80.6	0.00647378	0	80.6	0.000996921	0		80.6	0.103299	0	80.6	0.0897358	0.0907122
80.8	0.114098	0.109788	80.8	0.0647708	0.0694447	80.8	0.0344633	0.0404696	80.8	0.0136996	0.0188496	80.8	0.00712384	0.010973	80.8	0.00772776	0	80.8	0.000860208	0		80.8	0.154309	0.147249	80.8	0.0916801	0.0940581	80.8	0.0503176	0.0600575	80.8	0.0246182	0.0325217	80.8	0.00954218	0	80.8	0.00651262	0	80.8	0.000850021	0		80.8	0.103055	0	80.8	0.0899819	0.0907485
81	0.114212	0.109945	81	0.0651275	0.0695768	81	0.0345455	0.0405576	81	0.0142007	0.0188934	81	0.00635408	0.0109993	81	0.00757553	0	81	0.00159453	0		81	0.153271	0.147442	81	0.0910534	0.0942299	81	0.049302	0.0601856	81	0.0229262	0.0325965	81	0.00844644	0	81	0.00577431	0	81	0.000290198	0		81	0.10331	0	81	0.0899472	0.0907845
81.2	0.114645	0.110102	81.2	0.065475	0.0697088	81.2	0.0347081	0.0406456	81.2	0.0144146	0.0189371	81.2	0.00637762	0.0110256	81.2	0.00807879	0	81.2	0.00162314	0		81.2	0.153061	0.147635	81.2	0.0908331	0.0944014	81.2	0.0489728	0.0603137	81.2	0.0223659	0.0326713	81.2	0.00852437	0	81.2	0.00530024	0	81.2	-7.27191e-05	0		81.2	0.103734	0	81.2	0.0903565	0.0908202
81.4	0.114624	0.110258	81.4	0.0657166	0.0698405	81.4	0.0347248	0.0407336	81.4	0.0146558	0.0189809	81.4	0.00567915	0.0110519	81.4	0.00838059	0	81.4	0.00172639	0		81.4	0.153321	0.147826	81.4	0.0914119	0.0945727	81.4	0.0495472	0.0604416	81.4	0.0222984	0.0327461	81.4	0.00869205	0	81.4	0.00478526	0	81.4	0.000262404	0		81.4	0.103677	0	81.4	0.0904349	0.0908557
81.6	0.114753	0.110414	81.6	0.0653226	0.0699722	81.6	0.0348891	0.0408215	81.6	0.0138742	0.0190246	81.6	0.00477025	0.0110782	81.6	0.0075502	0	81.6	0.00110683	0		81.6	0.154052	0.148018	81.6	0.0915906	0.0947437	81.6	0.050097	0.0605695	81.6	0.023153	0.0328208	81.6	0.00879952	0	81.6	0.00519415	0	81.6	0.000255462	0		81.6	0.104263	0	81.6	0.0902662	0.0908909
81.8	0.115276	0.11057	81.8	0.0658037	0.0701036	81.8	0.0351169	0.0409093	81.8	0.0148671	0.0190683	81.8	0.00504177	0.0111045	81.8	0.00737746	0	81.8	0.00177958	0		81.8	0.154008	0.148209	81.8	0.091556	0.0949144	81.8	0.0499767	0.0606972	81.8	0.0235218	0.0328955	81.8	0.00843165	0	81.8	0.00489916	0	81.8	0.000337854	0		81.8	0.103999	0	81.8	0.0898364	0.0909259
82	0.115917	0.110725	82	0.0663747	0.070235	82	0.0357564	0.0409971	82	0.0151589	0.019112	82	0.00587962	0.0111308	82	0.00751466	0	82	0.00272722	0		82	0.15353	0.148399	82	0.0911162	0.095085	82	0.0499258	0.0608249	82	0.0236272	0.0329701	82	0.00772524	0	82	0.00438925	0	82	-0.000259322	0		82	0.104415	0	82	0.0902382	0.0909606
82.2	0.116419	0.11088	82.2	0.0661427	0.0703661	82.2	0.0357663	0.0410848	82.2	0.0151719	0.0191557	82.2	0.00566669	0.0111571	82.2	0.00723864	0	82.2	0.00273041	0		82.2	0.15328	0.148588	82.2	0.0911555	0.0952552	82.2	0.0501772	0.0609525	82.2	0.0234742	0.0330448	82.2	0.00743033	0	82.2	0.00450752	0	82.2	-0.000294408	0		82.2	0.104578	0	82.2	0.0902229	0.0909951
82.4	0.116362	0.111035	82.4	0.066444	0.0704971	82.4	0.035816	0.0411725	82.4	0.0153981	0.0191994	82.4	0.00610161	0.0111833	82.4	0.00678735	0	82.4	0.00259704	0		82.4	0.153859	0.148778	82.4	0.0916762	0.0954253	82.4	0.0502456	0.06108	82.4	0.0245027	0.0331194	82.4	0.00772158	0	82.4	0.00440048	0	82.4	-0.000199454	0		82.4	0.104641	0	82.4	0.0898891	0.0910293
82.6	0.116757	0.111189	82.6	0.066721	0.0706279	82.6	0.0364753	0.0412601	82.6	0.015908	0.0192431	82.6	0.00640173	0.0112096	82.6	0.00673063	0	82.6	0.00278819	0		82.6	0.153778	0.148966	82.6	0.0914196	0.0955951	82.6	0.0500905	0.0612074	82.6	0.0247304	0.033194	82.6	0.00805353	0	82.6	0.00407074	0	82.6	-0.00081783	0		82.6	0.104325	0	82.6	0.0894882	0.0910632
82.8	0.116884	0.111342	82.8	0.0666875	0.0707585	82.8	0.0363563	0.0413477	82.8	0.015884	0.0192867	82.8	0.0062577	0.0112359	82.8	0.00655524	0	82.8	0.00269677	0		82.8	0.154465	0.149154	82.8	0.0921586	0.0957646	82.8	0.0511431	0.0613347	82.8	0.0255449	0.0332685	82.8	0.0088406	0	82.8	0.00482519	0	82.8	-0.000876668	0		82.8	0.103205	0	82.8	0.08871	0.0910969
83	0.117659	0.111496	83	0.0672025	0.070889	83	0.0363287	0.0414352	83	0.0157425	0.0193304	83	0.00670813	0.0112622	83	0.00705677	0	83	0.00272918	0		83	0.155393	0.149342	83	0.0924939	0.0959339	83	0.0516087	0.0614619	83	0.0260369	0.0333431	83	0.00898742	0	83	0.00488864	0	83	-0.00033455	0		83	0.102763	0	83	0.0879356	0.0911304
83.2	0.11804	0.111649	83.2	0.0674177	0.0710193	83.2	0.0362997	0.0415226	83.2	0.0164716	0.019374	83.2	0.00725387	0.0112884	83.2	0.00783443	0	83.2	0.0029936	0		83.2	0.15637	0.149529	83.2	0.0928237	0.096103	83.2	0.0516338	0.061589	83.2	0.0264624	0.0334176	83.2	0.00938387	0	83.2	0.00492175	0	83.2	0.000210337	0		83.2	0.101965	0	83.2	0.0875304	0.0911636
83.4	0.117683	0.111801	83.4	0.0678463	0.0711495	83.4	0.0361414	0.04161	83.4	0.0159635	0.0194176	83.4	0.00780422	0.0113147	83.4	0.00784305	0	83.4	0.00247316	0		83.4	0.157119	0.149715	83.4	0.0931634	0.0962718	83.4	0.052129	0.061716	83.4	0.0268907	0.033492	83.4	0.0101289	0	83.4	0.00507153	0	83.4	0.000891827	0		83.4	0.101565	0	83.4	0.0877891	0.0911965
83.6	0.117626	0.111954	83.6	0.0672786	0.0712795	83.6	0.0359741	0.0416974	83.6	0.0153098	0.0194612	83.6	0.00778704	0.011341	83.6	0.00752795	0	83.6	0.00218935	0		83.6	0.157962	0.149901	83.6	0.0935507	0.0964404	83.6	0.0529841	0.0618429	83.6	0.0276314	0.0335665	83.6	0.010845	0	83.6	0.00558213	0	83.6	0.00161657	0		83.6	0.10183	0	83.6	0.0877479	0.0912293
83.8	0.117809	0.112106	83.8	0.0668969	0.0714093	83.8	0.0357475	0.0417847	83.8	0.0151042	0.0195048	83.8	0.0072788	0.0113672	83.8	0.00694004	0	83.8	0.00180832	0		83.8	0.159364	0.150087	83.8	0.0941177	0.0966087	83.8	0.0542407	0.0619698	83.8	0.0286126	0.0336409	83.8	0.0122038	0	83.8	0.00631455	0	83.8	0.00259338	0		83.8	0.101037	0	83.8	0.0871502	0.0912617
84	0.118158	0.112257	84	0.067335	0.071539	84	0.0358061	0.0418719	84	0.0151365	0.0195483	84	0.00790731	0.0113935	84	0.00678599	0	84	0.00176698	0		84	0.159915	0.150272	84	0.0938143	0.0967768	84	0.0540573	0.0620966	84	0.0289473	0.0337153	84	0.0124928	0	84	0.00643404	0	84	0.00273252	0		84	0.101197	0	84	0.0871302	0.091294
84.2	0.117917	0.112408	84.2	0.0669741	0.0716685	84.2	0.0359704	0.0419591	84.2	0.0144924	0.0195919	84.2	0.00805711	0.0114197	84.2	0.00631942	0	84.2	0.00164462	0		84.2	0.16	0.150456	84.2	0.0938288	0.0969447	84.2	0.0540153	0.0622232	84.2	0.0286234	0.0337897	84.2	0.0121754	0	84.2	0.00653297	0	84.2	0.00274924	0		84.2	0.101649	0	84.2	0.0876449	0.091326
84.4	0.118276	0.112559	84.4	0.0673894	0.0717979	84.4	0.036371	0.0420462	84.4	0.0146346	0.0196354	84.4	0.00799123	0.0114459	84.4	0.006588	0	84.4	0.00189868	0		84.4	0.160853	0.15064	84.4	0.0940683	0.0971123	84.4	0.0542776	0.0623498	84.4	0.0290611	0.033864	84.4	0.0122134	0	84.4	0.00676417	0	84.4	0.00336824	0		84.4	0.102159	0	84.4	0.0882743	0.0913578
84.6	0.118074	0.112709	84.6	0.0676705	0.0719271	84.6	0.0367198	0.0421333	84.6	0.0150449	0.019679	84.6	0.00797676	0.0114722	84.6	0.00657839	0	84.6	0.00191588	0		84.6	0.161096	0.150823	84.6	0.0935876	0.0972797	84.6	0.0539436	0.0624763	84.6	0.0284761	0.0339384	84.6	0.0113102	0	84.6	0.00685541	0	84.6	0.00343022	0		84.6	0.102039	0	84.6	0.0881096	0.0913893
84.8	0.117997	0.112859	84.8	0.067889	0.0720561	84.8	0.0364677	0.0422203	84.8	0.0145838	0.0197225	84.8	0.00699806	0.0114984	84.8	0.00640428	0	84.8	0.00197899	0		84.8	0.161307	0.151006	84.8	0.0936758	0.0974468	84.8	0.0541398	0.0626027	84.8	0.028517	0.0340126	84.8	0.0115244	0	84.8	0.00713606	0	84.8	0.00415635	0		84.8	0.102063	0	84.8	0.0884684	0.0914206
85	0.118348	0.113009	85	0.0680033	0.072185	85	0.0366089	0.0423073	85	0.0151646	0.019766	85	0.00685166	0.0115247	85	0.0063673	0	85	0.00236272	0		85	0.161625	0.151188	85	0.0938316	0.0976137	85	0.0540345	0.062729	85	0.0285676	0.0340869	85	0.0114387	0	85	0.00720187	0	85	0.00414957	0		85	0.102346	0	85	0.0888012	0.0914517
85.2	0.118845	0.113158	85.2	0.0681032	0.0723137	85.2	0.0366653	0.0423942	85.2	0.015539	0.0198095	85.2	0.00696544	0.0115509	85.2	0.00718546	0	85.2	0.00236625	0		85.2	0.162173	0.15137	85.2	0.094268	0.0977803	85.2	0.0546191	0.0628552	85.2	0.0294991	0.0341611	85.2	0.011572	0	85.2	0.00775099	0	85.2	0.0044363	0		85.2	0.102544	0	85.2	0.0894382	0.0914826
85.4	0.118706	0.113307	85.4	0.0683164	0.0724422	85.4	0.0368063	0.042481	85.4	0.0158963	0.0198529	85.4	0.00630059	0.0115771	85.4	0.00739277	0	85.4	0.00243964	0		85.4	0.16252	0.151551	85.4	0.0947833	0.0979468	85.4	0.0549145	0.0629813	85.4	0.0295496	0.0342354	85.4	0.0114476	0	85.4	0.00764062	0	85.4	0.00470105	0		85.4	0.102934	0	85.4	0.0895374	0.0915132
85.6	0.118651	0.113455	85.6	0.0677781	0.0725706	85.6	0.0365764	0.0425678	85.6	0.0148744	0.0198964	85.6	0.00572514	0.0116033	85.6	0.00672777	0	85.6	0.00179816	0		85.6	0.162917	0.151731	85.6	0.0961182	0.0981129	85.6	0.0553511	0.0631073	85.6	0.0300605	0.0343095	85.6	0.0111296	0	85.6	0.00812928	0	85.6	0.00490207	0		85.6	0.103007	0	85.6	0.0894463	0.0915436
85.8	0.118889	0.113603	85.8	0.0681986	0.0726989	85.8	0.0364991	0.0426546	85.8	0.0153664	0.0199399	85.8	0.00588291	0.0116295	85.8	0.0068846	0	85.8	0.00205025	0		85.8	0.162078	0.151912	85.8	0.0966131	0.0982789	85.8	0.0552254	0.0632333	85.8	0.0302083	0.0343837	85.8	0.0103768	0	85.8	0.00792767	0	85.8	0.00475452	0		85.8	0.102881	0	85.8	0.0893161	0.0915738
86	0.118759	0.113751	86	0.0687827	0.0728269	86	0.0372912	0.0427413	86	0.0156386	0.0199833	86	0.00654776	0.0116557	86	0.00784987	0	86	0.00226198	0		86	0.16266	0.152091	86	0.0973559	0.0984446	86	0.0553105	0.0633591	86	0.0303474	0.0344578	86	0.0101196	0	86	0.00853727	0	86	0.00499678	0		86	0.10324	0	86	0.0897931	0.0916038
86.2	0.119444	0.113898	86.2	0.0690495	0.0729548	86.2	0.0371261	0.0428279	86.2	0.0154472	0.0200267	86.2	0.00660168	0.0116819	86.2	0.00800142	0	86.2	0.00262037	0		86.2	0.16258	0.15227	86.2	0.0982526	0.0986101	86.2	0.0549501	0.0634849	86.2	0.0301835	0.0345319	86.2	0.0095643	0	86.2	0.00876107	0	86.2	0.00481706	0		86.2	0.103722	0	86.2	0.0898279	0.0916335
86.4	0.1201	0.114045	86.4	0.0692386	0.0730826	86.4	0.0374143	0.0429145	86.4	0.0153079	0.0200701	86.4	0.00687615	0.0117082	86.4	0.0085465	0	86.4	0.00248784	0		86.4	0.162647	0.152449	86.4	0.0989569	0.0987753	86.4	0.0547226	0.0636106	86.4	0.0304629	0.034606	86.4	0.00981575	0	86.4	0.00852342	0	86.4	0.00421858	0		86.4	0.103931	0	86.4	0.0898134	0.091663
86.6	0.120745	0.114192	86.6	0.0698305	0.0732102	86.6	0.0374444	0.043001	86.6	0.0153882	0.0201135	86.6	0.00718767	0.0117343	86.6	0.00998656	0	86.6	0.00274803	0		86.6	0.162653	0.152627	86.6	0.0993036	0.0989403	86.6	0.0544502	0.0637361	86.6	0.0299556	0.0346801	86.6	0.00975916	0	86.6	0.00859369	0	86.6	0.00354116	0		86.6	0.103552	0	86.6	0.0897203	0.0916924
86.8	0.121268	0.114338	86.8	0.0700736	0.0733376	86.8	0.0372821	0.0430875	86.8	0.0154072	0.0201569	86.8	0.00772137	0.0117605	86.8	0.0107943	0	86.8	0.00278027	0		86.8	0.162763	0.152805	86.8	0.0996232	0.099105	86.8	0.0546603	0.0638616	86.8	0.0292308	0.0347541	86.8	0.00986625	0	86.8	0.00873845	0	86.8	0.00367234	0		86.8	0.102693	0	86.8	0.0888964	0.0917215
87	0.122107	0.114484	87	0.0709845	0.0734649	87	0.0374216	0.0431739	87	0.0156247	0.0202003	87	0.00845947	0.0117867	87	0.0116414	0	87	0.00253898	0		87	0.162545	0.152982	87	0.0992991	0.0992696	87	0.054013	0.063987	87	0.0282995	0.0348281	87	0.00990095	0	87	0.00820982	0	87	0.00302034	0		87	0.102753	0	87	0.089476	0.0917503
87.2	0.122346	0.11463	87.2	0.0708326	0.073592	87.2	0.0376207	0.0432603	87.2	0.0156913	0.0202436	87.2	0.00896032	0.0118129	87.2	0.0117499	0	87.2	0.00246235	0		87.2	0.163047	0.153158	87.2	0.099493	0.0994338	87.2	0.0540456	0.0641123	87.2	0.0281192	0.0349021	87.2	0.00997592	0	87.2	0.00819577	0	87.2	0.00311961	0		87.2	0.102814	0	87.2	0.089571	0.091779
87.4	0.122696	0.114775	87.4	0.0709724	0.073719	87.4	0.0375568	0.0433466	87.4	0.015426	0.0202869	87.4	0.00845653	0.0118391	87.4	0.0114254	0	87.4	0.00213214	0		87.4	0.163095	0.153334	87.4	0.100353	0.0995979	87.4	0.0550637	0.0642376	87.4	0.0281801	0.034976	87.4	0.0109717	0	87.4	0.00857245	0	87.4	0.00358884	0		87.4	0.103147	0	87.4	0.0892087	0.0918075
87.6	0.123753	0.11492	87.6	0.0715376	0.0738458	87.6	0.0383137	0.0434329	87.6	0.0159252	0.0203303	87.6	0.00846695	0.0118653	87.6	0.0113136	0	87.6	0.00259614	0		87.6	0.162865	0.15351	87.6	0.100413	0.0997617	87.6	0.0552586	0.0643627	87.6	0.0281141	0.0350499	87.6	0.0109457	0	87.6	0.00854739	0	87.6	0.00350676	0		87.6	0.10322	0	87.6	0.088686	0.0918357
87.8	0.12446	0.115064	87.8	0.0721044	0.0739724	87.8	0.0390668	0.0435191	87.8	0.0165392	0.0203736	87.8	0.00900672	0.0118914	87.8	0.0112849	0	87.8	0.00328632	0		87.8	0.162873	0.153685	87.8	0.0998203	0.0999253	87.8	0.0553906	0.0644877	87.8	0.0272308	0.0351238	87.8	0.0111411	0	87.8	0.0081205	0	87.8	0.00354069	0		87.8	0.103021	0	87.8	0.0883928	0.0918638
88	0.124477	0.115208	88	0.0722925	0.0740989	88	0.039342	0.0436052	88	0.0162877	0.0204169	88	0.00897163	0.0119176	88	0.0109764	0	88	0.00346915	0		88	0.162742	0.15386	88	0.099367	0.100089	88	0.0548464	0.0646127	88	0.0265284	0.0351977	88	0.0105327	0	88	0.00754017	0	88	0.00346148	0		88	0.102804	0	88	0.0881294	0.0918916
88.2	0.124547	0.115352	88.2	0.0720331	0.0742252	88.2	0.0398069	0.0436913	88.2	0.016119	0.0204602	88.2	0.00881671	0.0119438	88.2	0.0105209	0	88.2	0.00341548	0		88.2	0.162427	0.154034	88.2	0.0987624	0.100252	88.2	0.0544533	0.0647375	88.2	0.025948	0.0352715	88.2	0.0104566	0	88.2	0.00685194	0	88.2	0.00322322	0		88.2	0.102969	0	88.2	0.0881126	0.0919193
88.4	0.124686	0.115495	88.4	0.0717802	0.0743514	88.4	0.0392035	0.0437774	88.4	0.0164109	0.0205034	88.4	0.00845134	0.0119699	88.4	0.0103626	0	88.4	0.00311697	0		88.4	0.162548	0.154207	88.4	0.0984958	0.100415	88.4	0.0545802	0.0648623	88.4	0.0257944	0.0353454	88.4	0.0106664	0	88.4	0.00661207	0	88.4	0.00357332	0		88.4	0.102602	0	88.4	0.0879357	0.0919467
88.6	0.124663	0.115639	88.6	0.0719875	0.0744774	88.6	0.0394977	0.0438634	88.6	0.0171611	0.0205467	88.6	0.00874453	0.0119961	88.6	0.0101125	0	88.6	0.00351896	0		88.6	0.162699	0.15438	88.6	0.0974458	0.100577	88.6	0.0544421	0.064987	88.6	0.0245871	0.0354191	88.6	0.010131	0	88.6	0.00635548	0	88.6	0.00317434	0		88.6	0.102557	0	88.6	0.0877767	0.0919739
88.8	0.124649	0.115781	88.8	0.071535	0.0746032	88.8	0.0392235	0.0439493	88.8	0.0172801	0.0205899	88.8	0.00861319	0.0120223	88.8	0.00943383	0	88.8	0.00373078	0		88.8	0.162935	0.154553	88.8	0.0972705	0.10074	88.8	0.054107	0.0651116	88.8	0.0245126	0.0354929	88.8	0.0102182	0	88.8	0.00638445	0	88.8	0.00327893	0		88.8	0.102936	0	88.8	0.0883956	0.092001
89	0.12476	0.115923	89	0.0709412	0.0747289	89	0.0393378	0.0440352	89	0.0177006	0.0206332	89	0.00861714	0.0120484	89	0.00929462	0	89	0.00359984	0		89	0.162978	0.154725	89	0.096994	0.100902	89	0.0544467	0.0652361	89	0.0248077	0.0355666	89	0.00976648	0	89	0.00656397	0	89	0.00283338	0		89	0.10273	0	89	0.0884356	0.0920278
89.2	0.124893	0.116065	89.2	0.070599	0.0748545	89.2	0.0398704	0.044121	89.2	0.0177702	0.0206764	89.2	0.00847003	0.0120745	89.2	0.00923822	0	89.2	0.00364457	0		89.2	0.163512	0.154897	89.2	0.0971133	0.101064	89.2	0.0551825	0.0653605	89.2	0.0251158	0.0356403	89.2	0.0100096	0	89.2	0.00701003	0	89.2	0.00285587	0		89.2	0.102711	0	89.2	0.0884166	0.0920544
89.4	0.124787	0.116207	89.4	0.0707704	0.0749799	89.4	0.0402664	0.0442068	89.4	0.0173397	0.0207196	89.4	0.00796261	0.0121007	89.4	0.00932144	0	89.4	0.00364416	0		89.4	0.164626	0.155068	89.4	0.0978291	0.101226	89.4	0.0560253	0.0654848	89.4	0.0256113	0.035714	89.4	0.0103098	0	89.4	0.00748309	0	89.4	0.00341267	0		89.4	0.103024	0	89.4	0.0887014	0.0920809
89.6	0.124346	0.116348	89.6	0.0697155	0.0751051	89.6	0.0394852	0.0442925	89.6	0.0167737	0.0207628	89.6	0.00706972	0.0121268	89.6	0.00903308	0	89.6	0.00312905	0		89.6	0.164868	0.155238	89.6	0.0987732	0.101387	89.6	0.057178	0.0656091	89.6	0.0265888	0.0357877	89.6	0.0107965	0	89.6	0.0083104	0	89.6	0.00396656	0		89.6	0.102983	0	89.6	0.0888279	0.0921071
89.8	0.124127	0.116489	89.8	0.0700859	0.0752301	89.8	0.0399964	0.0443782	89.8	0.0171702	0.020806	89.8	0.00703977	0.012153	89.8	0.00953093	0	89.8	0.00370622	0		89.8	0.164773	0.155408	89.8	0.0985271	0.101548	89.8	0.0572682	0.0657332	89.8	0.0271307	0.0358613	89.8	0.010364	0	89.8	0.00874669	0	89.8	0.00390373	0		89.8	0.102796	0	89.8	0.0893062	0.0921332
90	0.124003	0.11663	90	0.0709275	0.0753551	90	0.0405739	0.0444638	90	0.0178495	0.0208491	90	0.00765118	0.0121791	90	0.0102603	0	90	0.00452155	0		90	0.165481	0.155578	90	0.0989879	0.101709	90	0.0569387	0.0658573	90	0.0280415	0.0359349	90	0.0106986	0	90	0.00903285	0	90	0.00413349	0		90	0.103702	0	90	0.0901483	0.0921591
90.2	0.12474	0.11677	90.2	0.0708083	0.0754798	90.2	0.039986	0.0445494	90.2	0.0173253	0.0208923	90.2	0.00747658	0.0122052	90.2	0.0104466	0	90.2	0.00449548	0		90.2	0.16503	0.155747	90.2	0.0991524	0.10187	90.2	0.0564249	0.0659813	90.2	0.0284927	0.0360085	90.2	0.0103051	0	90.2	0.0091573	0	90.2	0.00400556	0		90.2	0.104297	0	90.2	0.0911975	0.0921847
90.4	0.12472	0.11691	90.4	0.0708295	0.0756044	90.4	0.0400609	0.0446349	90.4	0.0170823	0.0209354	90.4	0.00693344	0.0122313	90.4	0.0107138	0	90.4	0.00357068	0		90.4	0.165176	0.155916	90.4	0.0993928	0.102031	90.4	0.0561157	0.0661051	90.4	0.029034	0.036082	90.4	0.0105634	0	90.4	0.00879014	0	90.4	0.00380294	0		90.4	0.104443	0	90.4	0.0916803	0.0922102
90.6	0.12445	0.117049	90.6	0.0710268	0.0757289	90.6	0.0395414	0.0447204	90.6	0.0170123	0.0209785	90.6	0.00704103	0.0122574	90.6	0.011056	0	90.6	0.00362036	0		90.6	0.16526	0.156084	90.6	0.0990397	0.102191	90.6	0.0551945	0.0662289	90.6	0.0285868	0.0361556	90.6	0.0109737	0	90.6	0.00865908	0	90.6	0.00366868	0		90.6	0.104321	0	90.6	0.0914067	0.0922355
90.8	0.124704	0.117188	90.8	0.0711377	0.0758532	90.8	0.0392459	0.0448058	90.8	0.0162547	0.0210216	90.8	0.00695061	0.0122836	90.8	0.0102872	0	90.8	0.00344096	0		90.8	0.16447	0.156252	90.8	0.0987454	0.102351	90.8	0.0549326	0.0663526	90.8	0.0290026	0.0362291	90.8	0.0109731	0	90.8	0.00840421	0	90.8	0.00338353	0		90.8	0.104117	0	90.8	0.0919442	0.0922607
91	0.124591	0.117327	91	0.0711006	0.0759773	91	0.0389214	0.0448911	91	0.0160825	0.0210647	91	0.00642758	0.0123097	91	0.0103381	0	91	0.00253051	0		91	0.164337	0.156419	91	0.0986012	0.102511	91	0.0551492	0.0664762	91	0.0294654	0.0363025	91	0.0106531	0	91	0.00809299	0	91	0.00284734	0		91	0.104268	0	91	0.0928181	0.0922856
91.2	0.124425	0.117466	91.2	0.0709692	0.0761013	91.2	0.0385155	0.0449764	91.2	0.0156033	0.0211078	91.2	0.00629881	0.0123358	91.2	0.0100501	0	91.2	0.00224951	0		91.2	0.164475	0.156586	91.2	0.0986814	0.102671	91.2	0.0550375	0.0665998	91.2	0.0294502	0.036376	91.2	0.0102582	0	91.2	0.00788761	0	91.2	0.00278769	0		91.2	0.103969	0	91.2	0.0923487	0.0923104
91.4	0.12419	0.117604	91.4	0.0711295	0.0762251	91.4	0.0376339	0.0450617	91.4	0.0153865	0.0211509	91.4	0.0053901	0.0123619	91.4	0.00911808	0	91.4	0.00190497	0		91.4	0.163596	0.156752	91.4	0.0985426	0.10283	91.4	0.0553171	0.0667232	91.4	0.0290861	0.0364494	91.4	0.0102507	0	91.4	0.00716484	0	91.4	0.0023389	0		91.4	0.103852	0	91.4	0.0924861	0.0923349
91.6	0.124553	0.117742	91.6	0.0716876	0.0763488	91.6	0.0380275	0.0451469	91.6	0.0158404	0.0211939	91.6	0.00611736	0.012388	91.6	0.00961471	0	91.6	0.00276511	0		91.6	0.162984	0.156918	91.6	0.098062	0.102989	91.6	0.0545516	0.0668466	91.6	0.0283772	0.0365228	91.6	0.00968765	0	91.6	0.0061807	0	91.6	0.00166824	0		91.6	0.103623	0	91.6	0.092612	0.0923593
91.8	0.12445	0.117879	91.8	0.0717092	0.0764723	91.8	0.0382458	0.045232	91.8	0.0158825	0.021237	91.8	0.00646435	0.0124141	91.8	0.00962782	0	91.8	0.00308445	0		91.8	0.162914	0.157083	91.8	0.0978711	0.103148	91.8	0.0546394	0.0669698	91.8	0.0277555	0.0365961	91.8	0.00991428	0	91.8	0.00599792	0	91.8	0.00175021	0		91.8	0.103458	0	91.8	0.0925237	0.0923835
92	0.124616	0.118016	92	0.0717194	0.0765957	92	0.0382084	0.0453171	92	0.0157855	0.02128	92	0.00653601	0.0124401	92	0.0096445	0	92	0.0028992	0		92	0.16296	0.157248	92	0.0982377	0.103307	92	0.0544981	0.067093	92	0.027954	0.0366695	92	0.0103194	0	92	0.00566869	0	92	0.00180107	0		92	0.102902	0	92	0.0922691	0.0924076
92.2	0.12499	0.118153	92.2	0.0719652	0.0767189	92.2	0.0381377	0.0454021	92.2	0.0158018	0.021323	92.2	0.00697783	0.0124662	92.2	0.00970806	0	92.2	0.00287326	0		92.2	0.163184	0.157412	92.2	0.098553	0.103465	92.2	0.0547659	0.0672161	92.2	0.0281307	0.0367428	92.2	0.0112645	0	92.2	0.00546409	0	92.2	0.00193797	0		92.2	0.103356	0	92.2	0.0928157	0.0924314
92.4	0.125089	0.118289	92.4	0.0717889	0.0768419	92.4	0.0376294	0.0454871	92.4	0.0161693	0.021366	92.4	0.00694184	0.0124923	92.4	0.00965164	0	92.4	0.00270335	0		92.4	0.163321	0.157576	92.4	0.0984948	0.103624	92.4	0.0544902	0.0673391	92.4	0.0271933	0.0368161	92.4	0.0109951	0	92.4	0.00501642	0	92.4	0.00130984	0		92.4	0.103254	0	92.4	0.09289	0.0924551
92.6	0.125298	0.118425	92.6	0.0722335	0.0769649	92.6	0.038024	0.045572	92.6	0.0164798	0.021409	92.6	0.00752981	0.0125184	92.6	0.00969069	0	92.6	0.00304278	0		92.6	0.164484	0.157739	92.6	0.0989009	0.103782	92.6	0.0552575	0.067462	92.6	0.0270734	0.0368893	92.6	0.0112261	0	92.6	0.00501737	0	92.6	0.00163183	0		92.6	0.103862	0	92.6	0.09311	0.0924786
92.8	0.125078	0.118561	92.8	0.0716481	0.0770876	92.8	0.0374436	0.0456569	92.8	0.0158027	0.021452	92.8	0.00700528	0.0125445	92.8	0.00882528	0	92.8	0.00214505	0		92.8	0.164667	0.157902	92.8	0.0993386	0.103939	92.8	0.0555198	0.0675848	92.8	0.0272886	0.0369626	92.8	0.0114432	0	92.8	0.00481553	0	92.8	0.00101399	0		92.8	0.103977	0	92.8	0.092993	0.092502
93	0.125864	0.118696	93	0.0715973	0.0772102	93	0.0376337	0.0457417	93	0.0157501	0.021495	93	0.00678763	0.0125705	93	0.0089263	0	93	0.00153342	0		93	0.165565	0.158065	93	0.0997299	0.104097	93	0.056252	0.0677075	93	0.0276892	0.0370358	93	0.0117387	0	93	0.00537768	0	93	0.00127069	0		93	0.103711	0	93	0.0927826	0.0925252
93.2	0.127422	0.118831	93.2	0.0726098	0.0773326	93.2	0.0387361	0.0458265	93.2	0.0163899	0.0215379	93.2	0.00776538	0.0125966	93.2	0.00975738	0	93.2	0.00238195	0		93.2	0.166375	0.158227	93.2	0.100486	0.104254	93.2	0.0570295	0.0678302	93.2	0.0277259	0.037109	93.2	0.0119864	0	93.2	0.00584807	0	93.2	0.00144609	0		93.2	0.103861	0	93.2	0.0924087	0.0925482
93.4	0.127797	0.118966	93.4	0.0731878	0.0774549	93.4	0.0389009	0.0459112	93.4	0.016483	0.0215808	93.4	0.0081285	0.0126226	93.4	0.00992809	0	93.4	0.00242443	0		93.4	0.167486	0.158388	93.4	0.101502	0.104412	93.4	0.0582309	0.0679527	93.4	0.0284294	0.0371821	93.4	0.0128519	0	93.4	0.00718008	0	93.4	0.00208015	0		93.4	0.104355	0	93.4	0.0923156	0.092571
93.6	0.12764	0.119101	93.6	0.0730586	0.0775771	93.6	0.0386791	0.0459959	93.6	0.0165273	0.0216238	93.6	0.00784016	0.0126487	93.6	0.00981484	0	93.6	0.00254477	0		93.6	0.167286	0.15855	93.6	0.101881	0.104569	93.6	0.0583524	0.0680752	93.6	0.0284301	0.0372553	93.6	0.0123125	0	93.6	0.00760843	0	93.6	0.00179274	0		93.6	0.104482	0	93.6	0.0924646	0.0925937
93.8	0.127856	0.119235	93.8	0.0739596	0.0776991	93.8	0.0398602	0.0460805	93.8	0.0170906	0.0216667	93.8	0.00829899	0.0126748	93.8	0.0100417	0	93.8	0.00310514	0		93.8	0.167847	0.15871	93.8	0.101997	0.104725	93.8	0.0584527	0.0681976	93.8	0.0287626	0.0373284	93.8	0.0118245	0	93.8	0.00832121	0	93.8	0.00207358	0		93.8	0.105186	0	93.8	0.0926892	0.0926162
94	0.128173	0.119368	94	0.0744722	0.0778209	94	0.0400343	0.046165	94	0.0170279	0.0217096	94	0.00872746	0.0127008	94	0.0100461	0	94	0.00312976	0		94	0.168478	0.15887	94	0.103173	0.104882	94	0.0584654	0.0683199	94	0.0293161	0.0374014	94	0.0125874	0	94	0.00890302	0	94	0.00320517	0		94	0.10605	0	94	0.0928665	0.0926385
94.2	0.128293	0.119502	94.2	0.0743757	0.0779426	94.2	0.0399325	0.0462496	94.2	0.0161747	0.0217525	94.2	0.00810823	0.0127268	94.2	0.00968738	0	94.2	0.00256529	0		94.2	0.168441	0.15903	94.2	0.10371	0.105038	94.2	0.0585466	0.0684421	94.2	0.0297343	0.0374745	94.2	0.0124336	0	94.2	0.00938598	0	94.2	0.00396766	0		94.2	0.10608	0	94.2	0.0928937	0.0926607
94.4	0.128143	0.119635	94.4	0.0748188	0.0780641	94.4	0.0400954	0.046334	94.4	0.0160724	0.0217953	94.4	0.00785372	0.0127529	94.4	0.00932102	0	94.4	0.00277583	0		94.4	0.169255	0.159189	94.4	0.104757	0.105194	94.4	0.0593998	0.0685642	94.4	0.0304211	0.0375475	94.4	0.0127729	0	94.4	0.00967723	0	94.4	0.00467414	0		94.4	0.105925	0	94.4	0.0925458	0.0926827
94.6	0.12828	0.119767	94.6	0.0756772	0.0781855	94.6	0.0403525	0.0464184	94.6	0.016184	0.0218382	94.6	0.00870441	0.0127789	94.6	0.00945341	0	94.6	0.00294842	0		94.6	0.169379	0.159348	94.6	0.104689	0.10535	94.6	0.0593823	0.0686862	94.6	0.0307874	0.0376205	94.6	0.0127038	0	94.6	0.00969059	0	94.6	0.00472824	0		94.6	0.10551	0	94.6	0.0923256	0.0927045
94.8	0.128544	0.1199	94.8	0.0766526	0.0783067	94.8	0.0401566	0.0465027	94.8	0.0160607	0.021881	94.8	0.00893348	0.0128049	94.8	0.0095315	0	94.8	0.00285726	0		94.8	0.16916	0.159507	94.8	0.104943	0.105505	94.8	0.0596382	0.0688082	94.8	0.0314694	0.0376935	94.8	0.0126018	0	94.8	0.00981916	0	94.8	0.00476439	0		94.8	0.104895	0	94.8	0.0922846	0.0927262
95	0.128311	0.120032	95	0.0765315	0.0784278	95	0.0399072	0.046587	95	0.0166959	0.0219239	95	0.00877416	0.012831	95	0.00998586	0	95	0.00257755	0		95	0.169298	0.159664	95	0.104643	0.105661	95	0.0593894	0.06893	95	0.0311559	0.0377664	95	0.01201	0	95	0.00940898	0	95	0.00453401	0		95	0.105235	0	95	0.0928537	0.0927477
95.2	0.128324	0.120164	95.2	0.0770527	0.0785487	95.2	0.0396252	0.0466713	95.2	0.0170387	0.0219667	95.2	0.00890459	0.012857	95.2	0.00965876	0	95.2	0.00270681	0		95.2	0.169509	0.159822	95.2	0.104838	0.105816	95.2	0.059107	0.0690518	95.2	0.0310623	0.0378393	95.2	0.0118861	0	95.2	0.00925959	0	95.2	0.00494527	0		95.2	0.105043	0	95.2	0.0921054	0.0927691
95.4	0.128704	0.120295	95.4	0.077007	0.0786695	95.4	0.0395276	0.0467555	95.4	0.0165946	0.0220095	95.4	0.0090029	0.012883	95.4	0.00948452	0	95.4	0.00266732	0		95.4	0.169168	0.159979	95.4	0.104995	0.105971	95.4	0.0590425	0.0691735	95.4	0.0308359	0.0379122	95.4	0.011782	0	95.4	0.00846357	0	95.4	0.00466952	0		95.4	0.104758	0	95.4	0.0920897	0.0927903
95.6	0.129296	0.120426	95.6	0.0768985	0.0787902	95.6	0.0401061	0.0468396	95.6	0.017137	0.0220523	95.6	0.00972891	0.012909	95.6	0.010043	0	95.6	0.00291248	0		95.6	0.16904	0.160135	95.6	0.105032	0.106125	95.6	0.0586322	0.0692951	95.6	0.0306313	0.0379851	95.6	0.0115883	0	95.6	0.00767631	0	95.6	0.0042292	0		95.6	0.10442	0	95.6	0.0915722	0.0928114
95.8	0.129396	0.120557	95.8	0.0770835	0.0789106	95.8	0.0407945	0.0469237	95.8	0.0174015	0.022095	95.8	0.0101261	0.012935	95.8	0.0105343	0	95.8	0.00266419	0		95.8	0.169312	0.160292	95.8	0.10499	0.10628	95.8	0.0586269	0.0694166	95.8	0.0306059	0.038058	95.8	0.0117012	0	95.8	0.00765158	0	95.8	0.00448169	0		95.8	0.104054	0	95.8	0.0909676	0.0928323
96	0.129371	0.120687	96	0.0770408	0.079031	96	0.040692	0.0470077	96	0.0170635	0.0221378	96	0.0100531	0.012961	96	0.0103121	0	96	0.002531	0		96	0.169529	0.160447	96	0.105519	0.106434	96	0.0586525	0.069538	96	0.0310908	0.0381308	96	0.0117399	0	96	0.00732129	0	96	0.00396435	0		96	0.103729	0	96	0.0912358	0.092853
96.2	0.13012	0.120817	96.2	0.0776349	0.0791511	96.2	0.040775	0.0470917	96.2	0.0166403	0.0221805	96.2	0.0103819	0.012987	96.2	0.0102921	0	96.2	0.00259803	0		96.2	0.170218	0.160602	96.2	0.105752	0.106588	96.2	0.0585237	0.0696593	96.2	0.031553	0.0382036	96.2	0.0118774	0	96.2	0.00692651	0	96.2	0.00367223	0		96.2	0.103888	0	96.2	0.0914606	0.0928736
96.4	0.129728	0.120947	96.4	0.0766377	0.0792712	96.4	0.0402492	0.0471756	96.4	0.0164237	0.0222233	96.4	0.00958372	0.013013	96.4	0.00976208	0	96.4	0.00228846	0		96.4	0.170516	0.160757	96.4	0.105595	0.106742	96.4	0.0580683	0.0697806	96.4	0.0315017	0.0382763	96.4	0.011176	0	96.4	0.0063565	0	96.4	0.00293765	0		96.4	0.104254	0	96.4	0.0919358	0.0928941
96.6	0.130436	0.121077	96.6	0.0769696	0.079391	96.6	0.0402609	0.0472595	96.6	0.0162528	0.022266	96.6	0.00963105	0.013039	96.6	0.00979367	0	96.6	0.00210525	0		96.6	0.170936	0.160911	96.6	0.106496	0.106896	96.6	0.0585715	0.0699017	96.6	0.0319795	0.0383491	96.6	0.0114169	0	96.6	0.0067287	0	96.6	0.00300344	0		96.6	0.104167	0	96.6	0.092135	0.0929144
96.8	0.131265	0.121206	96.8	0.077547	0.0795108	96.8	0.0406299	0.0473433	96.8	0.0164874	0.0223087	96.8	0.00967145	0.013065	96.8	0.0100237	0	96.8	0.00205211	0		96.8	0.170957	0.161065	96.8	0.106518	0.107049	96.8	0.0581085	0.0700228	96.8	0.031833	0.0384218	96.8	0.0112487	0	96.8	0.00625535	0	96.8	0.00232018	0		96.8	0.104068	0	96.8	0.0921928	0.0929346
97	0.132324	0.121334	97	0.0775246	0.0796303	97	0.0414278	0.0474271	97	0.0171853	0.0223514	97	0.0100811	0.013091	97	0.0105657	0	97	0.00256956	0		97	0.171711	0.161219	97	0.107002	0.107202	97	0.0582617	0.0701438	97	0.0316536	0.0384945	97	0.0113935	0	97	0.00687003	0	97	0.00239743	0		97	0.104015	0	97	0.0922832	0.0929546
97.2	0.132551	0.121463	97.2	0.0775933	0.0797498	97.2	0.0420363	0.0475108	97.2	0.0175306	0.0223941	97.2	0.0105426	0.013117	97.2	0.010842	0	97.2	0.00321745	0		97.2	0.17146	0.161372	97.2	0.106992	0.107355	97.2	0.0584964	0.0702647	97.2	0.0312126	0.0385671	97.2	0.0108719	0	97.2	0.00708956	0	97.2	0.00166987	0		97.2	0.104043	0	97.2	0.0920721	0.0929744
97.4	0.132407	0.121591	97.4	0.0775097	0.0798691	97.4	0.0418945	0.0475945	97.4	0.017503	0.0224368	97.4	0.00991511	0.013143	97.4	0.0105074	0	97.4	0.00299867	0		97.4	0.171995	0.161524	97.4	0.107344	0.107508	97.4	0.0587238	0.0703855	97.4	0.0314259	0.0386397	97.4	0.0111201	0	97.4	0.00802681	0	97.4	0.00139737	0		97.4	0.104713	0	97.4	0.0928394	0.0929941
97.6	0.131876	0.121719	97.6	0.0771871	0.0799882	97.6	0.0415767	0.0476781	97.6	0.0171028	0.0224794	97.6	0.00853572	0.013169	97.6	0.00984468	0	97.6	0.00256901	0		97.6	0.172286	0.161676	97.6	0.107311	0.10766	97.6	0.0587722	0.0705062	97.6	0.031861	0.0387124	97.6	0.0106728	0	97.6	0.00856862	0	97.6	0.00139682	0		97.6	0.105126	0	97.6	0.0931511	0.0930137
97.8	0.132026	0.121846	97.8	0.0776242	0.0801072	97.8	0.042295	0.0477617	97.8	0.0174992	0.0225221	97.8	0.0082161	0.0131949	97.8	0.00992474	0	97.8	0.00287711	0		97.8	0.172154	0.161828	97.8	0.10727	0.107812	97.8	0.0589194	0.0706269	97.8	0.0311872	0.0387849	97.8	0.0111425	0	97.8	0.00843506	0	97.8	0.00117875	0		97.8	0.105574	0	97.8	0.0934625	0.0930331
98	0.132405	0.121974	98	0.0783919	0.080226	98	0.0425269	0.0478452	98	0.0168113	0.0225647	98	0.0078585	0.0132209	98	0.00996881	0	98	0.0029151	0		98	0.172369	0.161979	98	0.107577	0.107964	98	0.0591006	0.0707474	98	0.0310103	0.0388575	98	0.0118767	0	98	0.00857509	0	98	0.00143609	0		98	0.106277	0	98	0.0936775	0.0930524
98.2	0.132074	0.122101	98.2	0.0788743	0.0803447	98.2	0.0428388	0.0479286	98.2	0.0170949	0.0226073	98.2	0.00712562	0.0132468	98.2	0.00980399	0	98.2	0.00300351	0		98.2	0.172487	0.16213	98.2	0.107187	0.108116	98.2	0.0595516	0.0708679	98.2	0.0307525	0.03893	98.2	0.011791	0	98.2	0.00841287	0	98.2	0.0010668	0		98.2	0.106592	0	98.2	0.0935596	0.0930715
98.4	0.131371	0.122227	98.4	0.0791356	0.0804632	98.4	0.0424372	0.048012	98.4	0.0172489	0.0226499	98.4	0.0068292	0.0132728	98.4	0.00964642	0	98.4	0.00298616	0		98.4	0.173523	0.162281	98.4	0.107945	0.108268	98.4	0.0607853	0.0709883	98.4	0.0312255	0.0390025	98.4	0.0124444	0	98.4	0.00917454	0	98.4	0.00162848	0		98.4	0.10695	0	98.4	0.0939292	0.0930906
98.6	0.131773	0.122353	98.6	0.0799716	0.0805816	98.6	0.0429704	0.0480954	98.6	0.0179636	0.0226925	98.6	0.00738501	0.0132988	98.6	0.0103211	0	98.6	0.00354921	0		98.6	0.173793	0.16243	98.6	0.107601	0.108419	98.6	0.0605794	0.0711086	98.6	0.0313098	0.039075	98.6	0.0129472	0	98.6	0.00917719	0	98.6	0.0015025	0		98.6	0.107031	0	98.6	0.0943802	0.0931094
98.8	0.131301	0.122479	98.8	0.0794605	0.0806999	98.8	0.0427574	0.0481787	98.8	0.0178832	0.0227351	98.8	0.00676789	0.0133247	98.8	0.0102261	0	98.8	0.00335477	0		98.8	0.17395	0.16258	98.8	0.107658	0.10857	98.8	0.0605846	0.0712288	98.8	0.0313309	0.0391474	98.8	0.0137292	0	98.8	0.00938338	0	98.8	0.00176225	0		98.8	0.107418	0	98.8	0.0945697	0.0931281
99	0.131624	0.122605	99	0.0792643	0.080818	99	0.0426721	0.0482619	99	0.0184348	0.0227776	99	0.00659993	0.0133507	99	0.00983921	0	99	0.0033008	0		99	0.173431	0.162729	99	0.106929	0.108721	99	0.0600393	0.0713489	99	0.0307464	0.0392199	99	0.0133531	0	99	0.00875407	0	99	0.00110862	0		99	0.107981	0	99	0.0948525	0.0931467
99.2	0.132335	0.12273	99.2	0.0795176	0.0809359	99.2	0.0426921	0.0483451	99.2	0.0184269	0.0228202	99.2	0.00696141	0.0133766	99.2	0.00981068	0	99.2	0.00347379	0		99.2	0.173739	0.162878	99.2	0.10707	0.108872	99.2	0.0606816	0.0714689	99.2	0.0309849	0.0392923	99.2	0.0135761	0	99.2	0.00867217	0	99.2	0.00096538	0		99.2	0.107379	0	99.2	0.0937617	0.0931652
99.4	0.132233	0.122855	99.4	0.0787699	0.0810537	99.4	0.0426563	0.0484283	99.4	0.0177691	0.0228627	99.4	0.00681995	0.0134025	99.4	0.0100684	0	99.4	0.00337712	0		99.4	0.173177	0.163026	99.4	0.106975	0.109023	99.4	0.0610677	0.0715889	99.4	0.0310136	0.0393646	99.4	0.0137007	0	99.4	0.00835438	0	99.4	0.000751115	0		99.4	0.106653	0	99.4	0.093267	0.0931835
99.6	0.131587	0.12298	99.6	0.0775954	0.0811714	99.6	0.0419847	0.0485114	99.6	0.0172396	0.0229052	99.6	0.00636204	0.0134285	99.6	0.00952215	0	99.6	0.00244292	0		99.6	0.173326	0.163174	99.6	0.107251	0.109173	99.6	0.0616229	0.0717088	99.6	0.0316947	0.039437	99.6	0.0140639	0	99.6	0.00866454	0	99.6	0.000825577	0		99.6	0.106412	0	99.6	0.0927761	0.0932017
99.8	0.131338	0.123104	99.8	0.0776036	0.0812889	99.8	0.0416333	0.0485944	99.8	0.0169242	0.0229477	99.8	0.00631463	0.0134544	99.8	0.00996548	0	99.8	0.00235618	0		99.8	0.17417	0.163321	99.8	0.108008	0.109323	99.8	0.062276	0.0718285	99.8	0.0324942	0.0395093	99.8	0.0145886	0	99.8	0.00924474	0	99.8	0.00160281	0		99.8	0.105708	0	99.8	0.0924738	0.0932197
100	0.131536	0.123228	100	0.0775348	0.0814062	100	0.0412374	0.0486774	100	0.0162206	0.0229902	100	0.00593501	0.0134803	100	0.0094488	0	100	0.00261933	0		100	0.174227	0.163468	100	0.108686	0.109473	100	0.0630337	0.0719482	100	0.033301	0.0395816	100	0.0144237	0	100	0.0095106	0	100	0.00184834	0		100	0.105213	0	100	0.0928755	0.0932376
100.2	0.132023	0.123352	100.2	0.0774069	0.0815235	100.2	0.0412215	0.0487603	100.2	0.0162466	0.0230327	100.2	0.00660655	0.0135062	100.2	0.00947478	0	100.2	0.00292954	0		100.2	0.174163	0.163615	100.2	0.108875	0.109623	100.2	0.0631075	0.0720678	100.2	0.0335761	0.0396539	100.2	0.0143171	0	100.2	0.00984162	0	100.2	0.00207246	0		100.2	0.105	0	100.2	0.0926918	0.0932554
100.4	0.131997	0.123476	100.4	0.076919	0.0816405	100.4	0.0413182	0.0488432	100.4	0.0163428	0.0230752	100.4	0.00671711	0.0135322	100.4	0.00971787	0	100.4	0.00331468	0		100.4	0.174399	0.163761	100.4	0.109802	0.109772	100.4	0.0637771	0.0721874	100.4	0.0340336	0.0397261	100.4	0.0142083	0	100.4	0.0102667	0	100.4	0.00265617	0		100.4	0.104618	0	100.4	0.0932982	0.0932731
100.6	0.132632	0.123599	100.6	0.0777136	0.0817575	100.6	0.0420314	0.0489261	100.6	0.0168367	0.0231176	100.6	0.00713352	0.0135581	100.6	0.0102544	0	100.6	0.00364671	0		100.6	0.174334	0.163907	100.6	0.110344	0.109921	100.6	0.0636373	0.0723068	100.6	0.0345375	0.0397983	100.6	0.0145635	0	100.6	0.0106707	0	100.6	0.00334591	0		100.6	0.103681	0	100.6	0.09323	0.0932906
100.8	0.132545	0.123722	100.8	0.0778668	0.0818742	100.8	0.0421443	0.0490089	100.8	0.0172918	0.0231601	100.8	0.00747887	0.013584	100.8	0.0104742	0	100.8	0.00412846	0		100.8	0.174687	0.164052	100.8	0.110652	0.11007	100.8	0.0635047	0.0724261	100.8	0.0347784	0.0398705	100.8	0.0144709	0	100.8	0.0104943	0	100.8	0.00345638	0		100.8	0.103038	0	100.8	0.0932067	0.093308
101	0.132218	0.123844	101	0.0775229	0.0819909	101	0.0419769	0.0490916	101	0.017394	0.0232025	101	0.00748002	0.0136099	101	0.00997513	0	101	0.00375951	0		101	0.174889	0.164197	101	0.111334	0.110219	101	0.0635469	0.0725454	101	0.0351643	0.0399427	101	0.0147882	0	101	0.0105125	0	101	0.00387205	0		101	0.102055	0	101	0.0926438	0.0933253
101.2	0.132067	0.123966	101.2	0.0774184	0.0821074	101.2	0.0416553	0.0491743	101.2	0.0176129	0.0232449	101.2	0.0072016	0.0136358	101.2	0.00965082	0	101.2	0.00309971	0		101.2	0.17487	0.164341	101.2	0.1114	0.110368	101.2	0.0635156	0.0726646	101.2	0.0357063	0.0400148	101.2	0.0146793	0	101.2	0.0103066	0	101.2	0.00455083	0		101.2	0.101603	0	101.2	0.0925346	0.0933424
101.4	0.132339	0.124088	101.4	0.0784368	0.0822237	101.4	0.0419372	0.0492569	101.4	0.0179657	0.0232873	101.4	0.00723371	0.0136617	101.4	0.00968184	0	101.4	0.00301312	0		101.4	0.175625	0.164485	101.4	0.112063	0.110516	101.4	0.0636237	0.0727837	101.4	0.0360677	0.040087	101.4	0.0146641	0	101.4	0.0100956	0	101.4	0.0048501	0		101.4	0.101887	0	101.4	0.0930604	0.0933595
101.6	0.132186	0.12421	101.6	0.0786956	0.0823399	101.6	0.0417087	0.0493395	101.6	0.017818	0.0233297	101.6	0.00686945	0.0136876	101.6	0.00927985	0	101.6	0.00249531	0		101.6	0.176082	0.164629	101.6	0.111663	0.110664	101.6	0.0635507	0.0729027	101.6	0.0359743	0.040159	101.6	0.0144682	0	101.6	0.00979352	0	101.6	0.00500017	0		101.6	0.102096	0	101.6	0.0923077	0.0933763
101.8	0.132444	0.124331	101.8	0.0794524	0.0824559	101.8	0.0424899	0.049422	101.8	0.0179575	0.0233721	101.8	0.00706821	0.0137135	101.8	0.00967564	0	101.8	0.00220399	0		101.8	0.175856	0.164772	101.8	0.111462	0.110812	101.8	0.0633254	0.0730216	101.8	0.035092	0.0402311	101.8	0.0141811	0	101.8	0.00905312	0	101.8	0.00474366	0		101.8	0.102142	0	101.8	0.0923659	0.0933931
102	0.132319	0.124452	102	0.0797842	0.0825719	102	0.0424516	0.0495045	102	0.0175421	0.0234145	102	0.00709256	0.0137394	102	0.00978456	0	102	0.00168745	0		102	0.175536	0.164915	102	0.110865	0.11096	102	0.0629724	0.0731404	102	0.0343317	0.0403031	102	0.0130637	0	102	0.00859175	0	102	0.00403565	0		102	0.103199	0	102	0.092831	0.0934098
102.2	0.131854	0.124573	102.2	0.079832	0.0826876	102.2	0.0429266	0.0495869	102.2	0.0177398	0.0234568	102.2	0.00732294	0.0137652	102.2	0.00999302	0	102.2	0.00159257	0		102.2	0.1756	0.165057	102.2	0.111041	0.111108	102.2	0.0628735	0.0732592	102.2	0.0337757	0.0403752	102.2	0.0127134	0	102.2	0.00800111	0	102.2	0.00375841	0		102.2	0.103792	0	102.2	0.0928403	0.0934263
102.4	0.131558	0.124693	102.4	0.0800506	0.0828032	102.4	0.0430097	0.0496693	102.4	0.0172814	0.0234992	102.4	0.00702452	0.0137911	102.4	0.00987136	0	102.4	0.00104513	0		102.4	0.175854	0.165199	102.4	0.111407	0.111255	102.4	0.0626459	0.0733779	102.4	0.0336822	0.0404471	102.4	0.0126201	0	102.4	0.00810359	0	102.4	0.00423162	0		102.4	0.104057	0	102.4	0.0928368	0.0934427
102.6	0.131981	0.124813	102.6	0.0805928	0.0829187	102.6	0.0439803	0.0497516	102.6	0.0184121	0.0235415	102.6	0.00785867	0.013817	102.6	0.0101882	0	102.6	0.00128901	0		102.6	0.176202	0.165341	102.6	0.111112	0.111402	102.6	0.0623844	0.0734964	102.6	0.0332461	0.0405191	102.6	0.0124548	0	102.6	0.00770356	0	102.6	0.00413285	0		102.6	0.104291	0	102.6	0.0926673	0.093459
102.8	0.131406	0.124933	102.8	0.0800392	0.083034	102.8	0.0434407	0.0498339	102.8	0.0177572	0.0235838	102.8	0.0074421	0.0138429	102.8	0.00909598	0	102.8	0.000652172	0		102.8	0.175974	0.165482	102.8	0.110767	0.111549	102.8	0.0624165	0.0736149	102.8	0.0336236	0.040591	102.8	0.0124909	0	102.8	0.00783558	0	102.8	0.00385014	0		102.8	0.104557	0	102.8	0.0925413	0.0934752
103	0.132335	0.125053	103	0.0805625	0.0831492	103	0.0439622	0.0499161	103	0.0179888	0.0236261	103	0.00813614	0.0138687	103	0.00938951	0	103	0.00120858	0		103	0.175627	0.165623	103	0.110351	0.111696	103	0.0617014	0.0737334	103	0.0331979	0.0406629	103	0.0123735	0	103	0.00721614	0	103	0.00270259	0		103	0.104453	0	103	0.0920754	0.0934912
103.2	0.132785	0.125172	103.2	0.0803523	0.0832643	103.2	0.0445401	0.0499982	103.2	0.0178442	0.0236684	103.2	0.00864904	0.0138946	103.2	0.00997859	0	103.2	0.00157273	0		103.2	0.175739	0.165763	103.2	0.110551	0.111842	103.2	0.0621486	0.0738517	103.2	0.0329534	0.0407348	103.2	0.012427	0	103.2	0.00716367	0	103.2	0.00218169	0		103.2	0.104737	0	103.2	0.0920622	0.0935071
103.4	0.132622	0.125291	103.4	0.0798074	0.0833792	103.4	0.0442856	0.0500804	103.4	0.0178108	0.0237106	103.4	0.00891026	0.0139204	103.4	0.0102098	0	103.4	0.00171987	0		103.4	0.176535	0.165903	103.4	0.110988	0.111988	103.4	0.0625728	0.0739699	103.4	0.0331524	0.0408067	103.4	0.0130617	0	103.4	0.00770952	0	103.4	0.0022168	0		103.4	0.104952	0	103.4	0.0916256	0.0935229
103.6	0.133074	0.125409	103.6	0.0797554	0.0834939	103.6	0.0446073	0.0501624	103.6	0.017642	0.0237529	103.6	0.00936472	0.0139463	103.6	0.0102133	0	103.6	0.00213184	0		103.6	0.177873	0.166043	103.6	0.11172	0.112134	103.6	0.0633393	0.0740881	103.6	0.0339458	0.0408785	103.6	0.0140378	0	103.6	0.00879473	0	103.6	0.00241812	0		103.6	0.105209	0	103.6	0.0914459	0.0935386
103.8	0.133622	0.125528	103.8	0.0800892	0.0836085	103.8	0.0444425	0.0502444	103.8	0.0179444	0.0237951	103.8	0.0100802	0.0139721	103.8	0.0106565	0	103.8	0.00299621	0		103.8	0.178555	0.166182	103.8	0.111786	0.11228	103.8	0.0640791	0.0742062	103.8	0.0338793	0.0409503	103.8	0.0143277	0	103.8	0.00868548	0	103.8	0.00232053	0		103.8	0.105424	0	103.8	0.0913221	0.0935542
104	0.133524	0.125646	104	0.0799337	0.083723	104	0.0443843	0.0503264	104	0.0176255	0.0238374	104	0.00996294	0.013998	104	0.0101717	0	104	0.00290352	0		104	0.178298	0.166321	104	0.112274	0.112426	104	0.0645102	0.0743241	104	0.0337342	0.0410221	104	0.0140245	0	104	0.00944798	0	104	0.0020089	0		104	0.105329	0	104	0.091103	0.0935697
104.2	0.133925	0.125764	104.2	0.0798996	0.0838373	104.2	0.0445253	0.0504083	104.2	0.0180566	0.0238796	104.2	0.0107054	0.0140238	104.2	0.0099518	0	104.2	0.0033499	0		104.2	0.178687	0.166459	104.2	0.112833	0.112571	104.2	0.0646309	0.074442	104.2	0.0340678	0.0410938	104.2	0.0150373	0	104.2	0.0105548	0	104.2	0.0019631	0		104.2	0.105581	0	104.2	0.0909821	0.0935851
104.4	0.134061	0.125881	104.4	0.0799513	0.0839515	104.4	0.0449129	0.0504902	104.4	0.018162	0.0239218	104.4	0.0107895	0.0140497	104.4	0.00995365	0	104.4	0.00380731	0		104.4	0.179038	0.166597	104.4	0.113458	0.112717	104.4	0.0646087	0.0745599	104.4	0.0347229	0.0411656	104.4	0.0157198	0	104.4	0.0106462	0	104.4	0.00264045	0		104.4	0.1054	0	104.4	0.0909461	0.0936003
104.6	0.133811	0.125998	104.6	0.0797825	0.0840656	104.6	0.0442234	0.050572	104.6	0.0181048	0.023964	104.6	0.0104885	0.0140755	104.6	0.00936058	0	104.6	0.00371424	0		104.6	0.179558	0.166735	104.6	0.113713	0.112862	104.6	0.0653843	0.0746776	104.6	0.0354562	0.0412373	104.6	0.0166572	0	104.6	0.0111805	0	104.6	0.0030697	0		104.6	0.104709	0	104.6	0.0907442	0.0936154
104.8	0.133341	0.126115	104.8	0.0797098	0.0841795	104.8	0.0439368	0.0506537	104.8	0.0177271	0.0240062	104.8	0.0101957	0.0141013	104.8	0.00867147	0	104.8	0.00335836	0		104.8	0.179989	0.166872	104.8	0.114171	0.113006	104.8	0.0659211	0.0747953	104.8	0.0356837	0.0413089	104.8	0.0167529	0	104.8	0.0111257	0	104.8	0.00325689	0		104.8	0.103734	0	104.8	0.0901332	0.0936305
105	0.133145	0.126232	105	0.0796413	0.0842932	105	0.0438558	0.0507354	105	0.0177599	0.0240483	105	0.00975686	0.0141272	105	0.00801482	0	105	0.0024889	0		105	0.180212	0.167009	105	0.114572	0.113151	105	0.0667458	0.0749128	105	0.0356239	0.0413806	105	0.0175269	0	105	0.0112434	0	105	0.00406057	0		105	0.103221	0	105	0.0894435	0.0936454
105.2	0.132397	0.126348	105.2	0.0787837	0.0844068	105.2	0.042593	0.0508171	105.2	0.0170038	0.0240905	105.2	0.00844063	0.014153	105.2	0.00705605	0	105.2	0.00157852	0		105.2	0.180441	0.167145	105.2	0.114696	0.113295	105.2	0.0671167	0.0750303	105.2	0.0362163	0.0414522	105.2	0.0173993	0	105.2	0.0116236	0	105.2	0.00454733	0		105.2	0.103271	0	105.2	0.0896046	0.0936602
105.4	0.132099	0.126464	105.4	0.0791449	0.0845203	105.4	0.0423969	0.0508987	105.4	0.0168235	0.0241326	105.4	0.00835147	0.0141788	105.4	0.00702053	0	105.4	0.00137458	0		105.4	0.180716	0.167281	105.4	0.114611	0.11344	105.4	0.0670631	0.0751477	105.4	0.0355866	0.0415238	105.4	0.0166697	0	105.4	0.0112808	0	105.4	0.00450636	0		105.4	0.103865	0	105.4	0.089718	0.0936749
105.6	0.131751	0.12658	105.6	0.0790304	0.0846337	105.6	0.0417291	0.0509802	105.6	0.0165904	0.0241748	105.6	0.00747811	0.0142046	105.6	0.00706178	0	105.6	0.00129524	0		105.6	0.17999	0.167417	105.6	0.113984	0.113584	105.6	0.0665486	0.075265	105.6	0.0351288	0.0415954	105.6	0.0157304	0	105.6	0.0111438	0	105.6	0.00411176	0		105.6	0.103623	0	105.6	0.0893294	0.0936894
105.8	0.131477	0.126695	105.8	0.0792453	0.0847469	105.8	0.0414961	0.0510618	105.8	0.0167954	0.0242169	105.8	0.00737475	0.0142304	105.8	0.00706039	0	105.8	0.00110768	0		105.8	0.179538	0.167552	105.8	0.114104	0.113727	105.8	0.0663277	0.0753822	105.8	0.0348897	0.0416669	105.8	0.0150158	0	105.8	0.0110354	0	105.8	0.00419899	0		105.8	0.10345	0	105.8	0.089486	0.0937039
106	0.131306	0.12681	106	0.0796776	0.0848599	106	0.0412221	0.0511432	106	0.0168966	0.024259	106	0.00692608	0.0142562	106	0.00716908	0	106	0.000647861	0		106	0.178416	0.167687	106	0.114145	0.113871	106	0.065518	0.0754994	106	0.0335439	0.0417385	106	0.0137765	0	106	0.0102235	0	106	0.0034721	0		106	0.104293	0	106	0.0903865	0.0937183
106.2	0.131869	0.126925	106.2	0.0802995	0.0849728	106.2	0.0415718	0.0512246	106.2	0.0173814	0.0243011	106.2	0.00689403	0.014282	106.2	0.00776832	0	106.2	0.000979281	0		106.2	0.178341	0.167822	106.2	0.114162	0.114014	106.2	0.0647123	0.0756164	106.2	0.0333677	0.04181	106.2	0.013873	0	106.2	0.00993528	0	106.2	0.00363679	0		106.2	0.10477	0	106.2	0.0906218	0.0937326
106.4	0.131632	0.127039	106.4	0.0805014	0.0850856	106.4	0.0409785	0.051306	106.4	0.0173348	0.0243431	106.4	0.00611095	0.0143078	106.4	0.00741866	0	106.4	0.0010098	0		106.4	0.178286	0.167956	106.4	0.114061	0.114158	106.4	0.0640623	0.0757334	106.4	0.0334726	0.0418814	106.4	0.0141674	0	106.4	0.00979282	0	106.4	0.00415157	0		106.4	0.104743	0	106.4	0.0907975	0.0937467
106.6	0.131841	0.127154	106.6	0.0805187	0.0851982	106.6	0.0410515	0.0513873	106.6	0.0179209	0.0243852	106.6	0.00667872	0.0143336	106.6	0.0072352	0	106.6	0.00167537	0		106.6	0.178479	0.168089	106.6	0.114215	0.114301	106.6	0.0642239	0.0758503	106.6	0.0336332	0.0419529	106.6	0.0141661	0	106.6	0.00960878	0	106.6	0.00394303	0		106.6	0.105109	0	106.6	0.0910039	0.0937608
106.8	0.132274	0.127268	106.8	0.0806226	0.0853107	106.8	0.0410252	0.0514685	106.8	0.0173498	0.0244272	106.8	0.00633604	0.0143594	106.8	0.00676137	0	106.8	0.00209955	0		106.8	0.178294	0.168223	106.8	0.114241	0.114443	106.8	0.0640594	0.0759671	106.8	0.0337759	0.0420243	106.8	0.0146961	0	106.8	0.0100153	0	106.8	0.00409638	0		106.8	0.105408	0	106.8	0.0912298	0.0937748
107	0.133163	0.127381	107	0.0808362	0.0854231	107	0.0415264	0.0515497	107	0.0177531	0.0244693	107	0.00689673	0.0143852	107	0.00724551	0	107	0.00285003	0		107	0.178466	0.168356	107	0.114128	0.114586	107	0.0641317	0.0760839	107	0.0330566	0.0420957	107	0.014701	0	107	0.0094592	0	107	0.00378152	0		107	0.105669	0	107	0.0917846	0.0937886
107.2	0.133777	0.127495	107.2	0.0809288	0.0855353	107.2	0.0409505	0.0516309	107.2	0.0181516	0.0245113	107.2	0.00738214	0.014411	107.2	0.00735693	0	107.2	0.00317026	0		107.2	0.178472	0.168488	107.2	0.114188	0.114728	107.2	0.0639582	0.0762005	107.2	0.0326126	0.0421671	107.2	0.0150061	0	107.2	0.00899964	0	107.2	0.0034094	0		107.2	0.106118	0	107.2	0.0921011	0.0938024
107.4	0.134339	0.127608	107.4	0.0815027	0.0856473	107.4	0.0408839	0.0517119	107.4	0.0181755	0.0245533	107.4	0.00792813	0.0144367	107.4	0.00755641	0	107.4	0.00382584	0		107.4	0.179194	0.16862	107.4	0.114723	0.11487	107.4	0.0639122	0.0763171	107.4	0.0328484	0.0422384	107.4	0.0155959	0	107.4	0.00909209	0	107.4	0.00347827	0		107.4	0.106175	0	107.4	0.091907	0.093816
107.6	0.134995	0.127721	107.6	0.0817648	0.0857593	107.6	0.0412951	0.051793	107.6	0.0181208	0.0245953	107.6	0.00812372	0.0144625	107.6	0.00753618	0	107.6	0.00379125	0		107.6	0.179193	0.168752	107.6	0.115092	0.115012	107.6	0.0639627	0.0764335	107.6	0.0332193	0.0423097	107.6	0.0159826	0	107.6	0.00904769	0	107.6	0.00360557	0		107.6	0.106461	0	107.6	0.0921375	0.0938296
107.8	0.13525	0.127833	107.8	0.081673	0.0858711	107.8	0.0408995	0.051874	107.8	0.017776	0.0246373	107.8	0.00811675	0.0144883	107.8	0.00729866	0	107.8	0.00339575	0		107.8	0.179062	0.168884	107.8	0.115515	0.115154	107.8	0.0640299	0.0765499	107.8	0.0330077	0.042381	107.8	0.0155508	0	107.8	0.00857646	0	107.8	0.00333607	0		107.8	0.106327	0	107.8	0.0920399	0.093843
108	0.135736	0.127946	108	0.0820459	0.0859827	108	0.0416298	0.0519549	108	0.0183819	0.0246793	108	0.00816599	0.014514	108	0.00724746	0	108	0.00337512	0		108	0.179224	0.169015	108	0.116035	0.115295	108	0.063999	0.0766662	108	0.0336681	0.0424523	108	0.0158123	0	108	0.00908161	0	108	0.00318519	0		108	0.106032	0	108	0.0921297	0.0938564
108.2	0.136939	0.128058	108.2	0.0829917	0.0860942	108.2	0.0425569	0.0520358	108.2	0.0192481	0.0247212	108.2	0.00882173	0.0145398	108.2	0.00782336	0	108.2	0.004605	0		108.2	0.179415	0.169145	108.2	0.115997	0.115437	108.2	0.0640672	0.0767825	108.2	0.034425	0.0425235	108.2	0.0162887	0	108.2	0.00911262	0	108.2	0.00359396	0		108.2	0.105816	0	108.2	0.0919855	0.0938696
108.4	0.136937	0.128169	108.4	0.0831204	0.0862056	108.4	0.0427219	0.0521167	108.4	0.0189205	0.0247632	108.4	0.00876615	0.0145656	108.4	0.0083795	0	108.4	0.0044072	0		108.4	0.1792	0.169276	108.4	0.115437	0.115578	108.4	0.0647305	0.0768986	108.4	0.0342977	0.0425947	108.4	0.0159623	0	108.4	0.00871323	0	108.4	0.00385296	0		108.4	0.105643	0	108.4	0.0919478	0.0938828
108.6	0.137245	0.128281	108.6	0.0832716	0.0863168	108.6	0.0427338	0.0521975	108.6	0.0185017	0.0248051	108.6	0.0086162	0.0145913	108.6	0.0080081	0	108.6	0.0035647	0		108.6	0.179468	0.169406	108.6	0.115452	0.115719	108.6	0.0656995	0.0770147	108.6	0.0341463	0.0426659	108.6	0.0156924	0	108.6	0.0086972	0	108.6	0.0038387	0		108.6	0.105139	0	108.6	0.0918693	0.0938959
108.8	0.13703	0.128392	108.8	0.0831262	0.0864279	108.8	0.0432167	0.0522782	108.8	0.0184067	0.024847	108.8	0.00831937	0.0146171	108.8	0.00770988	0	108.8	0.00342616	0		108.8	0.179079	0.169535	108.8	0.115151	0.11586	108.8	0.0654561	0.0771306	108.8	0.0336743	0.0427371	108.8	0.0150645	0	108.8	0.00862237	0	108.8	0.00387325	0		108.8	0.104621	0	108.8	0.0918306	0.0939088
109	0.137175	0.128503	109	0.083196	0.0865389	109	0.043233	0.0523589	109	0.0184835	0.0248889	109	0.00817848	0.0146428	109	0.00795776	0	109	0.00287244	0		109	0.178959	0.169664	109	0.115251	0.116	109	0.0655566	0.0772465	109	0.0336812	0.0428082	109	0.0149351	0	109	0.00904978	0	109	0.00390297	0		109	0.104647	0	109	0.0919585	0.0939217
109.2	0.13653	0.128613	109.2	0.0829877	0.0866497	109.2	0.0427577	0.0524396	109.2	0.0178401	0.0249308	109.2	0.00793319	0.0146685	109.2	0.00768987	0	109.2	0.00244584	0		109.2	0.179234	0.169793	109.2	0.115378	0.11614	109.2	0.0656629	0.0773623	109.2	0.0337828	0.0428793	109.2	0.0147545	0	109.2	0.00954522	0	109.2	0.0039489	0		109.2	0.104959	0	109.2	0.0923744	0.0939345
109.4	0.136611	0.128724	109.4	0.0837736	0.0867604	109.4	0.0439335	0.0525201	109.4	0.0184637	0.0249727	109.4	0.00901687	0.0146943	109.4	0.00823972	0	109.4	0.00264059	0		109.4	0.179421	0.169922	109.4	0.115158	0.116281	109.4	0.0654241	0.0774781	109.4	0.0330648	0.0429504	109.4	0.0143001	0	109.4	0.00920887	0	109.4	0.00354687	0		109.4	0.104933	0	109.4	0.0918765	0.0939472
109.6	0.136644	0.128834	109.6	0.0842352	0.0868709	109.6	0.0443502	0.0526007	109.6	0.0187216	0.0250145	109.6	0.00914902	0.01472	109.6	0.00848508	0	109.6	0.00294218	0		109.6	0.178695	0.17005	109.6	0.114958	0.11642	109.6	0.0652552	0.0775937	109.6	0.0327074	0.0430215	109.6	0.0140595	0	109.6	0.00903136	0	109.6	0.00331232	0		109.6	0.104713	0	109.6	0.0915435	0.0939598
109.8	0.13708	0.128944	109.8	0.0849827	0.0869813	109.8	0.0451853	0.0526812	109.8	0.0190535	0.0250564	109.8	0.00933733	0.0147457	109.8	0.00874092	0	109.8	0.00280009	0		109.8	0.178298	0.170177	109.8	0.115077	0.11656	109.8	0.0651787	0.0777093	109.8	0.0325679	0.0430925	109.8	0.0137962	0	109.8	0.00896363	0	109.8	0.00313809	0		109.8	0.105367	0	109.8	0.0918085	0.0939723
110	0.13746	0.129053	110	0.0849066	0.0870916	110	0.0457884	0.0527616	110	0.0190506	0.0250982	110	0.00912915	0.0147715	110	0.00875052	0	110	0.00250798	0		110	0.177635	0.170305	110	0.115237	0.1167	110	0.0649716	0.0778248	110	0.0323104	0.0431635	110	0.013405	0	110	0.00863934	0	110	0.00249846	0		110	0.10557	0	110	0.0920413	0.0939847
110.2	0.137808	0.129162	110.2	0.0851121	0.0872017	110.2	0.0458546	0.052842	110.2	0.0188745	0.0251401	110.2	0.00909754	0.0147972	110.2	0.00908557	0	110.2	0.00325439	0		110.2	0.178424	0.170432	110.2	0.115072	0.116839	110.2	0.0651251	0.0779402	110.2	0.033103	0.0432345	110.2	0.0144408	0	110.2	0.00923073	0	110.2	0.002641	0		110.2	0.104896	0	110.2	0.0914025	0.093997
110.4	0.137308	0.129271	110.4	0.0847998	0.0873117	110.4	0.0456643	0.0529224	110.4	0.018505	0.0251819	110.4	0.00863658	0.0148229	110.4	0.00810026	0	110.4	0.00303447	0		110.4	0.179123	0.170558	110.4	0.115791	0.116978	110.4	0.0659347	0.0780555	110.4	0.0339195	0.0433055	110.4	0.0152069	0	110.4	0.00988944	0	110.4	0.00337323	0		110.4	0.104802	0	110.4	0.0907012	0.0940092
110.6	0.137043	0.12938	110.6	0.0850481	0.0874216	110.6	0.0460257	0.0530027	110.6	0.01822	0.0252237	110.6	0.00856132	0.0148486	110.6	0.00774844	0	110.6	0.00294003	0		110.6	0.179539	0.170685	110.6	0.116177	0.117117	110.6	0.0665483	0.0781707	110.6	0.0342887	0.0433764	110.6	0.0156826	0	110.6	0.0106382	0	110.6	0.00337935	0		110.6	0.104412	0	110.6	0.090457	0.0940214
110.8	0.136903	0.129489	110.8	0.0851163	0.0875313	110.8	0.0457697	0.0530829	110.8	0.0178235	0.0252655	110.8	0.00829293	0.0148743	110.8	0.00746712	0	110.8	0.00310676	0		110.8	0.179889	0.17081	110.8	0.116277	0.117256	110.8	0.0670456	0.0782858	110.8	0.0347323	0.0434473	110.8	0.0161668	0	110.8	0.0110344	0	110.8	0.00371745	0		110.8	0.104098	0	110.8	0.0906539	0.0940334
111	0.136638	0.129597	111	0.0844643	0.0876409	111	0.0446346	0.0531631	111	0.0172334	0.0253072	111	0.00806657	0.0149	111	0.00747645	0	111	0.00243474	0		111	0.18002	0.170936	111	0.116717	0.117394	111	0.0672129	0.0784009	111	0.0347342	0.0435182	111	0.0166455	0	111	0.010777	0	111	0.00404419	0		111	0.103728	0	111	0.0908532	0.0940454
111.2	0.136384	0.129705	111.2	0.0840764	0.0877503	111.2	0.0442221	0.0532432	111.2	0.0167493	0.025349	111.2	0.00793344	0.0149257	111.2	0.00737952	0	111.2	0.00205394	0		111.2	0.180229	0.171061	111.2	0.117419	0.117533	111.2	0.0673157	0.0785159	111.2	0.0353385	0.0435891	111.2	0.0172242	0	111.2	0.0105471	0	111.2	0.00426417	0		111.2	0.103603	0	111.2	0.090831	0.0940573
111.4	0.135946	0.129812	111.4	0.0838476	0.0878596	111.4	0.0439272	0.0533233	111.4	0.0160061	0.0253907	111.4	0.00764146	0.0149514	111.4	0.00681689	0	111.4	0.00162471	0		111.4	0.180594	0.171186	111.4	0.118268	0.117671	111.4	0.0676009	0.0786308	111.4	0.0357522	0.0436599	111.4	0.0174595	0	111.4	0.0105709	0	111.4	0.00439608	0		111.4	0.103476	0	111.4	0.0908905	0.094069
111.6	0.136483	0.12992	111.6	0.0843571	0.0879688	111.6	0.0440851	0.0534034	111.6	0.0164666	0.0254325	111.6	0.00742588	0.0149771	111.6	0.00728205	0	111.6	0.00177471	0		111.6	0.181387	0.17131	111.6	0.119113	0.117809	111.6	0.068021	0.0787456	111.6	0.0369921	0.0437307	111.6	0.0179372	0	111.6	0.0108519	0	111.6	0.00513372	0		111.6	0.103599	0	111.6	0.0906409	0.0940807
111.8	0.136939	0.130027	111.8	0.0847958	0.0880778	111.8	0.0440295	0.0534834	111.8	0.0166597	0.0254742	111.8	0.00767354	0.0150028	111.8	0.00749285	0	111.8	0.0020077	0		111.8	0.181924	0.171435	111.8	0.119815	0.117946	111.8	0.0684441	0.0788603	111.8	0.0375335	0.0438015	111.8	0.0174602	0	111.8	0.0111773	0	111.8	0.00548513	0		111.8	0.103442	0	111.8	0.0906949	0.0940924
112	0.137627	0.130134	112	0.0859239	0.0881867	112	0.043949	0.0535633	112	0.0179478	0.0255159	112	0.00813855	0.0150285	112	0.00869595	0	112	0.00265624	0		112	0.182298	0.171558	112	0.119971	0.118084	112	0.0689065	0.078975	112	0.0382687	0.0438723	112	0.0182244	0	112	0.0113767	0	112	0.00552707	0		112	0.10354	0	112	0.0907132	0.0941039
112.2	0.137875	0.13024	112.2	0.0866893	0.0882955	112.2	0.0438881	0.0536432	112.2	0.0185194	0.0255576	112.2	0.0083603	0.0150542	112.2	0.00962476	0	112.2	0.0031449	0		112.2	0.182518	0.171682	112.2	0.120087	0.118221	112.2	0.0696917	0.0790896	112.2	0.038416	0.043943	112.2	0.0184551	0	112.2	0.0112866	0	112.2	0.00578166	0		112.2	0.103249	0	112.2	0.0903899	0.0941153
112.4	0.137835	0.130346	112.4	0.0863479	0.0884041	112.4	0.0435763	0.053723	112.4	0.0184418	0.0255993	112.4	0.00828461	0.0150798	112.4	0.00995411	0	112.4	0.00279267	0		112.4	0.18266	0.171805	112.4	0.120098	0.118358	112.4	0.0703418	0.0792041	112.4	0.0381633	0.0440137	112.4	0.0184388	0	112.4	0.011202	0	112.4	0.00564524	0		112.4	0.10312	0	112.4	0.090241	0.0941267
112.6	0.138438	0.130452	112.6	0.0865053	0.0885126	112.6	0.0437883	0.0538028	112.6	0.0188808	0.0256409	112.6	0.0088192	0.0151055	112.6	0.00964934	0	112.6	0.00316257	0		112.6	0.183324	0.171927	112.6	0.120508	0.118495	112.6	0.0701814	0.0793185	112.6	0.0384314	0.0440844	112.6	0.0186746	0	112.6	0.011307	0	112.6	0.00607995	0		112.6	0.102875	0	112.6	0.0902084	0.094138
112.8	0.138873	0.130558	112.8	0.0867761	0.088621	112.8	0.044353	0.0538826	112.8	0.0201077	0.0256826	112.8	0.00975942	0.0151312	112.8	0.0104074	0	112.8	0.00436209	0		112.8	0.183256	0.17205	112.8	0.120133	0.118632	112.8	0.0699865	0.0794328	112.8	0.0381114	0.044155	112.8	0.0183376	0	112.8	0.011157	0	112.8	0.00552639	0		112.8	0.102397	0	112.8	0.0901948	0.0941492
113	0.138818	0.130664	113	0.0870319	0.0887292	113	0.0447298	0.0539623	113	0.0205385	0.0257242	113	0.010089	0.0151568	113	0.0104783	0	113	0.00392793	0		113	0.183298	0.172172	113	0.120323	0.118769	113	0.0699358	0.079547	113	0.0376661	0.0442257	113	0.0184196	0	113	0.0112582	0	113	0.00533126	0		113	0.102708	0	113	0.090091	0.0941603
113.2	0.139016	0.130769	113.2	0.0879841	0.0888373	113.2	0.0455163	0.0540419	113.2	0.0215292	0.0257659	113.2	0.0108026	0.0151825	113.2	0.0104238	0	113.2	0.00463064	0		113.2	0.183381	0.172293	113.2	0.120565	0.118905	113.2	0.0701395	0.0796612	113.2	0.0370258	0.0442963	113.2	0.0184292	0	113.2	0.010978	0	113.2	0.00510979	0		113.2	0.103149	0	113.2	0.090446	0.0941713
113.4	0.139255	0.130874	113.4	0.0882671	0.0889452	113.4	0.0465001	0.0541215	113.4	0.0221872	0.0258075	113.4	0.0109055	0.0152082	113.4	0.0105456	0	113.4	0.00442617	0		113.4	0.18279	0.172415	113.4	0.119919	0.119041	113.4	0.0692706	0.0797753	113.4	0.0359243	0.0443669	113.4	0.0170487	0	113.4	0.00979068	0	113.4	0.00413508	0		113.4	0.103679	0	113.4	0.0903806	0.0941823
113.6	0.139242	0.130979	113.6	0.0879902	0.0890531	113.6	0.0468409	0.054201	113.6	0.0223119	0.0258491	113.6	0.0104354	0.0152338	113.6	0.0105483	0	113.6	0.00450571	0		113.6	0.181361	0.172536	113.6	0.11902	0.119177	113.6	0.0685609	0.0798893	113.6	0.0345909	0.0444374	113.6	0.0158309	0	113.6	0.00878023	0	113.6	0.00368805	0		113.6	0.10373	0	113.6	0.0904444	0.0941932
113.8	0.139844	0.131083	113.8	0.0893032	0.0891607	113.8	0.0480369	0.0542805	113.8	0.023236	0.0258907	113.8	0.0107514	0.0152595	113.8	0.0111218	0	113.8	0.00505044	0		113.8	0.18084	0.172656	113.8	0.118516	0.119313	113.8	0.0681824	0.0800032	113.8	0.0342304	0.0445079	113.8	0.0146906	0	113.8	0.00806648	0	113.8	0.00296836	0		113.8	0.103671	0	113.8	0.0904503	0.0942039
114	0.139854	0.131187	114	0.0891111	0.0892683	114	0.0480704	0.05436	114	0.0232196	0.0259323	114	0.0110229	0.0152851	114	0.0106611	0	114	0.00512295	0		114	0.180655	0.172776	114	0.118734	0.119448	114	0.0675803	0.080117	114	0.0346355	0.0445784	114	0.0144103	0	114	0.00801713	0	114	0.00272408	0		114	0.103867	0	114	0.0906936	0.0942147
114.2	0.140131	0.131291	114.2	0.0895987	0.0893757	114.2	0.0487717	0.0544394	114.2	0.0234951	0.0259738	114.2	0.0109708	0.0153107	114.2	0.0106043	0	114.2	0.00575497	0		114.2	0.180901	0.172896	114.2	0.118937	0.119584	114.2	0.0669318	0.0802308	114.2	0.0345853	0.0446489	114.2	0.0147654	0	114.2	0.00832306	0	114.2	0.00249452	0		114.2	0.104086	0	114.2	0.0908586	0.0942253
114.4	0.139712	0.131395	114.4	0.0889207	0.089483	114.4	0.0488282	0.0545187	114.4	0.0231198	0.0260154	114.4	0.0105961	0.0153364	114.4	0.0100882	0	114.4	0.00495714	0		114.4	0.180634	0.173016	114.4	0.119316	0.119719	114.4	0.0664755	0.0803445	114.4	0.0347482	0.0447194	114.4	0.0143126	0	114.4	0.00843167	0	114.4	0.00243891	0		114.4	0.104596	0	114.4	0.091129	0.0942359
114.6	0.139386	0.131498	114.6	0.0888179	0.0895901	114.6	0.0486779	0.054598	114.6	0.0227473	0.0260569	114.6	0.0102371	0.015362	114.6	0.0102388	0	114.6	0.00458186	0		114.6	0.179767	0.173135	114.6	0.119121	0.119854	114.6	0.0661065	0.080458	114.6	0.0349554	0.0447898	114.6	0.0143845	0	114.6	0.00832136	0	114.6	0.00235343	0		114.6	0.10456	0	114.6	0.0916488	0.0942463
114.8	0.140205	0.131601	114.8	0.0892768	0.0896972	114.8	0.0489863	0.0546773	114.8	0.0229042	0.0260984	114.8	0.0106592	0.0153876	114.8	0.0107225	0	114.8	0.00538023	0		114.8	0.179441	0.173254	114.8	0.118938	0.119989	114.8	0.0659446	0.0805716	114.8	0.0352212	0.0448602	114.8	0.0139044	0	114.8	0.00780714	0	114.8	0.00214884	0		114.8	0.104964	0	114.8	0.0922351	0.0942567
115	0.13955	0.131704	115	0.0883849	0.089804	115	0.0479893	0.0547565	115	0.0217769	0.02614	115	0.00976545	0.0154133	115	0.0101863	0	115	0.00421031	0		115	0.179725	0.173373	115	0.119386	0.120123	115	0.0659785	0.080685	115	0.0354084	0.0449306	115	0.0145517	0	115	0.00841509	0	115	0.00304245	0		115	0.105377	0	115	0.0922553	0.0942671
115.2	0.139192	0.131807	115.2	0.0877602	0.0899108	115.2	0.0474768	0.0548356	115.2	0.0212047	0.0261815	115.2	0.00937143	0.0154389	115.2	0.00977175	0	115.2	0.00352013	0		115.2	0.180602	0.173491	115.2	0.119625	0.120258	115.2	0.0669696	0.0807983	115.2	0.0366412	0.0450009	115.2	0.014959	0	115.2	0.00905195	0	115.2	0.00302441	0		115.2	0.105842	0	115.2	0.0923692	0.0942773
115.4	0.139021	0.131909	115.4	0.0874592	0.0900174	115.4	0.0467316	0.0549147	115.4	0.0204251	0.026223	115.4	0.00898036	0.0154645	115.4	0.00921544	0	115.4	0.00277627	0		115.4	0.181207	0.173609	115.4	0.120293	0.120392	115.4	0.0672718	0.0809116	115.4	0.0370508	0.0450713	115.4	0.0150919	0	115.4	0.00938946	0	115.4	0.00323989	0		115.4	0.106373	0	115.4	0.0925565	0.0942875
115.6	0.13939	0.132011	115.6	0.0876535	0.0901239	115.6	0.0465652	0.0549938	115.6	0.0204079	0.0262644	115.6	0.00874151	0.0154901	115.6	0.00950479	0	115.6	0.00247994	0		115.6	0.181993	0.173726	115.6	0.120381	0.120526	115.6	0.067667	0.0810248	115.6	0.0376672	0.0451416	115.6	0.0154251	0	115.6	0.00976585	0	115.6	0.00364557	0		115.6	0.10649	0	115.6	0.0922112	0.0942976
115.8	0.139542	0.132113	115.8	0.087679	0.0902302	115.8	0.0458005	0.0550728	115.8	0.0202931	0.0263059	115.8	0.00923622	0.0155157	115.8	0.00910721	0	115.8	0.00212474	0		115.8	0.182843	0.173843	115.8	0.120511	0.12066	115.8	0.0684597	0.0811379	115.8	0.0380537	0.0452119	115.8	0.0158816	0	115.8	0.0103862	0	115.8	0.00340899	0		115.8	0.105454	0	115.8	0.0918852	0.0943076
116	0.139947	0.132215	116	0.0880896	0.0903365	116	0.0458622	0.0551517	116	0.0208183	0.0263473	116	0.00942581	0.0155413	116	0.00998911	0	116	0.00193524	0		116	0.183546	0.17396	116	0.120676	0.120794	116	0.0694875	0.0812509	116	0.0390275	0.0452821	116	0.0169947	0	116	0.0106924	0	116	0.00358492	0		116	0.104839	0	116	0.0909909	0.0943176
116.2	0.139821	0.132316	116.2	0.0881024	0.0904425	116.2	0.0460565	0.0552306	116.2	0.0206998	0.0263888	116.2	0.00958901	0.0155669	116.2	0.00996055	0	116.2	0.0019958	0		116.2	0.184067	0.174077	116.2	0.120828	0.120927	116.2	0.0699889	0.0813638	116.2	0.039029	0.0453523	116.2	0.017829	0	116.2	0.0110691	0	116.2	0.0036009	0		116.2	0.103863	0	116.2	0.0903882	0.0943275
116.4	0.140064	0.132417	116.4	0.087549	0.0905485	116.4	0.046395	0.0553095	116.4	0.0205389	0.0264302	116.4	0.00966307	0.0155925	116.4	0.0100657	0	116.4	0.00196046	0		116.4	0.184825	0.174193	116.4	0.121285	0.12106	116.4	0.0704752	0.0814767	116.4	0.0394572	0.0454225	116.4	0.0178731	0	116.4	0.0117913	0	116.4	0.00404314	0		116.4	0.103175	0	116.4	0.0898301	0.0943373
116.6	0.140644	0.132518	116.6	0.0884325	0.0906543	116.6	0.0470761	0.0553883	116.6	0.0212371	0.0264716	116.6	0.0101021	0.0156181	116.6	0.0104332	0	116.6	0.00279622	0		116.6	0.185372	0.174309	116.6	0.121448	0.121193	116.6	0.0703785	0.0815895	116.6	0.0394343	0.0454927	116.6	0.018058	0	116.6	0.0115351	0	116.6	0.00378418	0		116.6	0.102192	0	116.6	0.0892896	0.094347
116.8	0.140745	0.132619	116.8	0.0887656	0.09076	116.8	0.0473969	0.055467	116.8	0.021709	0.026513	116.8	0.0105664	0.0156437	116.8	0.0107718	0	116.8	0.00238411	0		116.8	0.185554	0.174424	116.8	0.121363	0.121326	116.8	0.070241	0.0817022	116.8	0.038441	0.0455629	116.8	0.0176888	0	116.8	0.0108503	0	116.8	0.00347144	0		116.8	0.101445	0	116.8	0.0891299	0.0943567
117	0.140605	0.132719	117	0.0887414	0.0908656	117	0.047542	0.0555457	117	0.0216257	0.0265544	117	0.00981886	0.0156693	117	0.0106513	0	117	0.00193128	0		117	0.185877	0.174539	117	0.121924	0.121459	117	0.070683	0.0818148	117	0.0380869	0.045633	117	0.0178673	0	117	0.0110763	0	117	0.00364662	0		117	0.101574	0	117	0.0896264	0.0943663
117.2	0.140868	0.132819	117.2	0.0891619	0.090971	117.2	0.0475821	0.0556244	117.2	0.0223979	0.0265958	117.2	0.0100469	0.0156949	117.2	0.010735	0	117.2	0.00291612	0		117.2	0.185819	0.174654	117.2	0.121881	0.121591	117.2	0.0702717	0.0819273	117.2	0.0373064	0.0457031	117.2	0.0171152	0	117.2	0.0105331	0	117.2	0.00306501	0		117.2	0.101403	0	117.2	0.0901645	0.0943758
117.4	0.140261	0.132919	117.4	0.0885984	0.0910763	117.4	0.0476523	0.055703	117.4	0.0219871	0.0266371	117.4	0.00968867	0.0157204	117.4	0.0107029	0	117.4	0.00272174	0		117.4	0.18543	0.174769	117.4	0.121433	0.121724	117.4	0.0699347	0.0820398	117.4	0.0364366	0.0457732	117.4	0.016157	0	117.4	0.0099318	0	117.4	0.00263365	0		117.4	0.100961	0	117.4	0.090422	0.0943853
117.6	0.13999	0.133019	117.6	0.0884787	0.0911814	117.6	0.0476573	0.0557816	117.6	0.0214544	0.0266785	117.6	0.00959573	0.015746	117.6	0.0105704	0	117.6	0.00290829	0		117.6	0.184818	0.174883	117.6	0.121347	0.121856	117.6	0.0699057	0.0821522	117.6	0.0356572	0.0458432	117.6	0.0158873	0	117.6	0.00956052	0	117.6	0.00318178	0		117.6	0.100614	0	117.6	0.0908102	0.0943947
117.8	0.140509	0.133118	117.8	0.0897506	0.0912865	117.8	0.048522	0.0558601	117.8	0.0221035	0.0267198	117.8	0.010404	0.0157716	117.8	0.0110186	0	117.8	0.00373634	0		117.8	0.184454	0.174997	117.8	0.121228	0.121988	117.8	0.0692532	0.0822645	117.8	0.0349623	0.0459132	117.8	0.0154999	0	117.8	0.00888183	0	117.8	0.00247488	0		117.8	0.10136	0	117.8	0.0918479	0.094404
118	0.140447	0.133217	118	0.0891097	0.0913914	118	0.0483964	0.0559385	118	0.0213314	0.0267611	118	0.010404	0.0157971	118	0.0107228	0	118	0.00377882	0		118	0.183682	0.17511	118	0.121653	0.12212	118	0.0681396	0.0823767	118	0.034564	0.0459832	118	0.0149483	0	118	0.00896208	0	118	0.00177082	0		118	0.101928	0	118	0.0922363	0.0944132
118.2	0.140677	0.133316	118.2	0.0894402	0.0914961	118.2	0.0487473	0.0560169	118.2	0.0214154	0.0268024	118.2	0.0108409	0.0158227	118.2	0.0109259	0	118.2	0.00417312	0		118.2	0.18291	0.175224	118.2	0.121533	0.122251	118.2	0.0676603	0.0824888	118.2	0.0341661	0.0460532	118.2	0.0147888	0	118.2	0.00846356	0	118.2	0.00137405	0		118.2	0.102535	0	118.2	0.0925465	0.0944224
118.4	0.141079	0.133415	118.4	0.0903773	0.0916008	118.4	0.048777	0.0560953	118.4	0.0214986	0.0268437	118.4	0.0107526	0.0158483	118.4	0.0114047	0	118.4	0.00437797	0		118.4	0.182504	0.175337	118.4	0.121291	0.122382	118.4	0.0676893	0.0826009	118.4	0.034533	0.0461232	118.4	0.0144496	0	118.4	0.00834476	0	118.4	0.00186273	0		118.4	0.103527	0	118.4	0.0933148	0.0944315
118.6	0.141285	0.133513	118.6	0.0910069	0.0917053	118.6	0.0487305	0.0561736	118.6	0.0211919	0.026885	118.6	0.0109779	0.0158738	118.6	0.0115577	0	118.6	0.00473901	0		118.6	0.181906	0.175449	118.6	0.121214	0.122514	118.6	0.0678581	0.0827128	118.6	0.0346997	0.0461931	118.6	0.0142716	0	118.6	0.0082029	0	118.6	0.0021246	0		118.6	0.104974	0	118.6	0.0942807	0.0944406
118.8	0.14086	0.133611	118.8	0.0907669	0.0918097	118.8	0.0484102	0.0562519	118.8	0.0202926	0.0269263	118.8	0.0103791	0.0158994	118.8	0.0110682	0	118.8	0.00471849	0		118.8	0.182102	0.175561	118.8	0.121285	0.122645	118.8	0.0680738	0.0828247	118.8	0.0348301	0.046263	118.8	0.014317	0	118.8	0.00846939	0	118.8	0.00206672	0		118.8	0.106051	0	118.8	0.0950162	0.0944495
119	0.139921	0.133709	119	0.0901523	0.0919139	119	0.0477449	0.0563301	119	0.0192276	0.0269675	119	0.00956832	0.0159249	119	0.0103293	0	119	0.00374816	0		119	0.181936	0.175673	119	0.121246	0.122775	119	0.0683164	0.0829366	119	0.0348028	0.0463329	119	0.0146066	0	119	0.00922379	0	119	0.00184204	0		119	0.107051	0	119	0.0950975	0.0944585
119.2	0.139719	0.133807	119.2	0.0896004	0.092018	119.2	0.0473692	0.0564083	119.2	0.0194035	0.0270088	119.2	0.00971613	0.0159504	119.2	0.0101795	0	119.2	0.00373124	0		119.2	0.181745	0.175785	119.2	0.121222	0.122906	119.2	0.0685482	0.0830483	119.2	0.0346814	0.0464027	119.2	0.0137875	0	119.2	0.00928301	0	119.2	0.00135937	0		119.2	0.107507	0	119.2	0.0954432	0.0944673
119.4	0.139855	0.133904	119.4	0.0898116	0.092122	119.4	0.0475781	0.0564864	119.4	0.0191981	0.02705	119.4	0.00954907	0.015976	119.4	0.00979245	0	119.4	0.00360948	0		119.4	0.182003	0.175896	119.4	0.121057	0.123036	119.4	0.0686737	0.0831599	119.4	0.0344417	0.0464725	119.4	0.0136034	0	119.4	0.00944429	0	119.4	0.0014452	0		119.4	0.107923	0	119.4	0.0960923	0.0944761
119.6	0.14004	0.134001	119.6	0.0896618	0.0922259	119.6	0.0474758	0.0565645	119.6	0.0196347	0.0270912	119.6	0.00923886	0.0160015	119.6	0.00949323	0	119.6	0.00358325	0		119.6	0.182354	0.176007	119.6	0.121044	0.123167	119.6	0.0690817	0.0832715	119.6	0.034913	0.0465423	119.6	0.0138722	0	119.6	0.00973861	0	119.6	0.00187888	0		119.6	0.107957	0	119.6	0.0962993	0.0944848
119.8	0.140213	0.134098	119.8	0.0899177	0.0923296	119.8	0.047398	0.0566425	119.8	0.0195039	0.0271324	119.8	0.00921348	0.016027	119.8	0.00910789	0	119.8	0.00381243	0		119.8	0.18294	0.176118	119.8	0.121279	0.123297	119.8	0.0696087	0.083383	119.8	0.0359268	0.0466121	119.8	0.0140812	0	119.8	0.0102457	0	119.8	0.00177965	0		119.8	0.107402	0	119.8	0.0954681	0.0944935
120	0.140346	0.134195	120	0.0901082	0.0924332	120	0.0476183	0.0567205	120	0.0194839	0.0271736	120	0.00903888	0.0160526	120	0.0090434	0	120	0.00347833	0		120	0.183011	0.176228	120	0.121208	0.123427	120	0.0695147	0.0834944	120	0.0360942	0.0466819	120	0.0142544	0	120	0.0102407	0	120	0.00151622	0		120	0.107603	0	120	0.0950683	0.0945021
120.2	0.139824	0.134292	120.2	0.0898013	0.0925367	120.2	0.0475955	0.0567984	120.2	0.0190671	0.0272148	120.2	0.00881845	0.0160781	120.2	0.00873835	0	120.2	0.00359786	0		120.2	0.182694	0.176338	120.2	0.121331	0.123556	120.2	0.0692885	0.0836058	120.2	0.035583	0.0467516	120.2	0.0143947	0	120.2	0.00984057	0	120.2	0.00104907	0		120.2	0.107312	0	120.2	0.0951151	0.0945106
120.4	0.139596	0.134388	120.4	0.0894402	0.09264	120.4	0.0476876	0.0568763	120.4	0.0190032	0.027256	120.4	0.00829879	0.0161036	120.4	0.00813765	0	120.4	0.0034152	0		120.4	0.183562	0.176448	120.4	0.122041	0.123686	120.4	0.0692266	0.083717	120.4	0.0359992	0.0468213	120.4	0.0144922	0	120.4	0.00995839	0	120.4	0.00127848	0		120.4	0.107046	0	120.4	0.0946429	0.0945191
120.6	0.140052	0.134484	120.6	0.0902677	0.0927432	120.6	0.0479609	0.0569541	120.6	0.0197091	0.0272971	120.6	0.00824279	0.0161291	120.6	0.00825216	0	120.6	0.00343602	0		120.6	0.183742	0.176557	120.6	0.122474	0.123815	120.6	0.0691473	0.0838282	120.6	0.036163	0.046891	120.6	0.0148795	0	120.6	0.00950541	0	120.6	0.00132171	0		120.6	0.106502	0	120.6	0.094607	0.0945275
120.8	0.140414	0.134579	120.8	0.0902884	0.0928463	120.8	0.0481711	0.0570319	120.8	0.0196143	0.0273382	120.8	0.00836268	0.0161546	120.8	0.00848593	0	120.8	0.00295314	0		120.8	0.184652	0.176666	120.8	0.123179	0.123944	120.8	0.0695142	0.0839393	120.8	0.0363207	0.0469606	120.8	0.0151912	0	120.8	0.00936514	0	120.8	0.00198835	0		120.8	0.106427	0	120.8	0.0942265	0.0945358
121	0.140693	0.134675	121	0.090422	0.0929493	121	0.0486099	0.0571096	121	0.0200213	0.0273794	121	0.00834466	0.0161801	121	0.00896132	0	121	0.00288534	0		121	0.184783	0.176775	121	0.123118	0.124073	121	0.0705794	0.0840503	121	0.0369726	0.0470302	121	0.0156227	0	121	0.0095379	0	121	0.00200031	0		121	0.106356	0	121	0.0939069	0.0945441
121.2	0.140564	0.13477	121.2	0.0907576	0.0930521	121.2	0.0486957	0.0571873	121.2	0.0208137	0.0274205	121.2	0.00925999	0.0162056	121.2	0.00890219	0	121.2	0.00349149	0		121.2	0.185437	0.176884	121.2	0.123581	0.124202	121.2	0.0712405	0.0841612	121.2	0.0371877	0.0470999	121.2	0.0158667	0	121.2	0.00946802	0	121.2	0.00215699	0		121.2	0.105676	0	121.2	0.0934074	0.0945523
121.4	0.140102	0.134865	121.4	0.0906798	0.0931548	121.4	0.0487625	0.0572649	121.4	0.0208173	0.0274616	121.4	0.00865291	0.0162311	121.4	0.00876137	0	121.4	0.00308583	0		121.4	0.1855	0.176992	121.4	0.123814	0.12433	121.4	0.071678	0.0842721	121.4	0.0373323	0.0471694	121.4	0.0159094	0	121.4	0.0090076	0	121.4	0.00247624	0		121.4	0.105755	0	121.4	0.0935486	0.0945605
121.6	0.140509	0.13496	121.6	0.0908658	0.0932574	121.6	0.0489307	0.0573425	121.6	0.0210257	0.0275027	121.6	0.00866548	0.0162566	121.6	0.00909714	0	121.6	0.00320436	0		121.6	0.185353	0.1771	121.6	0.123596	0.124459	121.6	0.0714534	0.0843829	121.6	0.0370194	0.047239	121.6	0.0159182	0	121.6	0.00846094	0	121.6	0.00267862	0		121.6	0.1062	0	121.6	0.0935879	0.0945686
121.8	0.141759	0.135054	121.8	0.0919436	0.0933598	121.8	0.0499488	0.05742	121.8	0.021938	0.0275438	121.8	0.00963386	0.0162821	121.8	0.00962724	0	121.8	0.0038721	0		121.8	0.185663	0.177207	121.8	0.124028	0.124587	121.8	0.0712294	0.0844936	121.8	0.0375861	0.0473085	121.8	0.016495	0	121.8	0.00887217	0	121.8	0.00245289	0		121.8	0.105906	0	121.8	0.0934301	0.0945767
122	0.142324	0.135149	122	0.0922505	0.0934622	122	0.0498175	0.0574975	122	0.0218021	0.0275848	122	0.00979801	0.0163076	122	0.00961133	0	122	0.00405499	0		122	0.186055	0.177314	122	0.124393	0.124715	122	0.0714131	0.0846042	122	0.0380743	0.047378	122	0.0167883	0	122	0.00936417	0	122	0.00286305	0		122	0.105364	0	122	0.0923275	0.0945846
122.2	0.142732	0.135243	122.2	0.0929027	0.0935643	122.2	0.0498842	0.057575	122.2	0.0221986	0.0276259	122.2	0.00996602	0.0163331	122.2	0.00993427	0	122.2	0.0041627	0		122.2	0.186386	0.177421	122.2	0.124763	0.124843	122.2	0.0724198	0.0847147	122.2	0.0388123	0.0474475	122.2	0.0175366	0	122.2	0.00945824	0	122.2	0.00396464	0		122.2	0.105951	0	122.2	0.0927945	0.0945926
122.4	0.14273	0.135337	122.4	0.0933819	0.0936664	122.4	0.0498249	0.0576524	122.4	0.0225006	0.0276669	122.4	0.00948829	0.0163586	122.4	0.00989817	0	122.4	0.00443292	0		122.4	0.186876	0.177528	122.4	0.12524	0.124971	122.4	0.0731784	0.0848252	122.4	0.039147	0.0475169	122.4	0.0177854	0	122.4	0.0100977	0	122.4	0.00499374	0		122.4	0.106338	0	122.4	0.0930402	0.0946004
122.6	0.142005	0.13543	122.6	0.0929634	0.0937683	122.6	0.0490941	0.0577297	122.6	0.021771	0.0277079	122.6	0.00906119	0.016384	122.6	0.0092053	0	122.6	0.0036936	0		122.6	0.186861	0.177634	122.6	0.125374	0.125098	122.6	0.0734322	0.0849356	122.6	0.0388972	0.0475864	122.6	0.0177128	0	122.6	0.0101381	0	122.6	0.00506888	0		122.6	0.106477	0	122.6	0.0929563	0.0946083
122.8	0.141342	0.135524	122.8	0.0928086	0.0938701	122.8	0.0489352	0.057807	122.8	0.0215418	0.0277489	122.8	0.0083982	0.0164095	122.8	0.00904109	0	122.8	0.00328913	0		122.8	0.187266	0.17774	122.8	0.125616	0.125225	122.8	0.0741562	0.0850459	122.8	0.0393415	0.0476558	122.8	0.018475	0	122.8	0.0105838	0	122.8	0.00515598	0		122.8	0.105879	0	122.8	0.0927317	0.094616
123	0.141688	0.135617	123	0.0934307	0.0939718	123	0.0489692	0.0578842	123	0.0220751	0.0277899	123	0.00842926	0.016435	123	0.00920301	0	123	0.00360324	0		123	0.187331	0.177846	123	0.126034	0.125352	123	0.0741149	0.0851561	123	0.0392231	0.0477251	123	0.0180128	0	123	0.011029	0	123	0.00544424	0		123	0.105616	0	123	0.0925659	0.0946237
123.2	0.141859	0.13571	123.2	0.0932584	0.0940734	123.2	0.0490623	0.0579614	123.2	0.0221978	0.0278309	123.2	0.00831653	0.0164604	123.2	0.00937241	0	123.2	0.00370492	0		123.2	0.187313	0.177951	123.2	0.126652	0.125479	123.2	0.074145	0.0852662	123.2	0.0389213	0.0477945	123.2	0.0176749	0	123.2	0.0113872	0	123.2	0.00624573	0		123.2	0.105433	0	123.2	0.0924633	0.0946314
123.4	0.142311	0.135802	123.4	0.0932756	0.0941748	123.4	0.0493075	0.0580386	123.4	0.0218675	0.0278719	123.4	0.00813697	0.0164859	123.4	0.00915223	0	123.4	0.00353791	0		123.4	0.187343	0.178056	123.4	0.127535	0.125606	123.4	0.0745824	0.0853763	123.4	0.0387156	0.0478638	123.4	0.018206	0	123.4	0.0118815	0	123.4	0.00695551	0		123.4	0.105269	0	123.4	0.0922219	0.0946389
123.6	0.141945	0.135895	123.6	0.0930234	0.0942761	123.6	0.0492426	0.0581157	123.6	0.0217679	0.0279129	123.6	0.00789491	0.0165113	123.6	0.00872431	0	123.6	0.00377909	0		123.6	0.186953	0.178161	123.6	0.128524	0.125733	123.6	0.0748236	0.0854863	123.6	0.0390333	0.0479331	123.6	0.0183832	0	123.6	0.0125201	0	123.6	0.00746333	0		123.6	0.105043	0	123.6	0.0916157	0.0946465
123.8	0.141623	0.135987	123.8	0.0930643	0.0943773	123.8	0.0490144	0.0581927	123.8	0.0208223	0.0279538	123.8	0.00736612	0.0165368	123.8	0.00829453	0	123.8	0.00373763	0		123.8	0.186818	0.178266	123.8	0.128596	0.125859	123.8	0.074713	0.0855962	123.8	0.0388192	0.0480024	123.8	0.0183562	0	123.8	0.0124814	0	123.8	0.00706952	0		123.8	0.104432	0	123.8	0.0909695	0.0946539
124	0.141514	0.136079	124	0.092664	0.0944783	124	0.0490208	0.0582698	124	0.0205161	0.0279947	124	0.00735772	0.0165622	124	0.00767076	0	124	0.00339851	0		124	0.18624	0.17837	124	0.128402	0.125985	124	0.074128	0.085706	124	0.0378888	0.0480716	124	0.0187871	0	124	0.0121429	0	124	0.00659855	0		124	0.103956	0	124	0.0909325	0.0946614
124.2	0.141157	0.136171	124.2	0.0917307	0.0945793	124.2	0.0487683	0.0583467	124.2	0.020039	0.0280357	124.2	0.00701241	0.0165877	124.2	0.00715008	0	124.2	0.00281436	0		124.2	0.186001	0.178474	124.2	0.129119	0.126111	124.2	0.073874	0.0858158	124.2	0.038048	0.0481409	124.2	0.0190596	0	124.2	0.0120296	0	124.2	0.00707928	0		124.2	0.10411	0	124.2	0.0910759	0.0946687
124.4	0.14116	0.136262	124.4	0.0918538	0.09468	124.4	0.0488441	0.0584236	124.4	0.0202409	0.0280766	124.4	0.00708232	0.0166131	124.4	0.00694258	0	124.4	0.00261278	0		124.4	0.186475	0.178577	124.4	0.12956	0.126237	124.4	0.0735789	0.0859254	124.4	0.0387266	0.0482101	124.4	0.0192134	0	124.4	0.0126956	0	124.4	0.0076388	0		124.4	0.104141	0	124.4	0.0911243	0.094676
124.6	0.141358	0.136353	124.6	0.0916181	0.0947807	124.6	0.0492393	0.0585005	124.6	0.0201877	0.0281175	124.6	0.00707655	0.0166385	124.6	0.00712949	0	124.6	0.00256904	0		124.6	0.186036	0.178681	124.6	0.129621	0.126363	124.6	0.0732085	0.086035	124.6	0.0390595	0.0482793	124.6	0.0190195	0	124.6	0.0120953	0	124.6	0.00729133	0		124.6	0.103882	0	124.6	0.0912501	0.0946833
124.8	0.141553	0.136444	124.8	0.0915496	0.0948813	124.8	0.0499894	0.0585773	124.8	0.0202827	0.0281584	124.8	0.00798395	0.016664	124.8	0.00745232	0	124.8	0.00285924	0		124.8	0.186318	0.178784	124.8	0.129993	0.126488	124.8	0.0739124	0.0861445	124.8	0.0390171	0.0483484	124.8	0.0192287	0	124.8	0.0121358	0	124.8	0.00723228	0		124.8	0.104197	0	124.8	0.0910378	0.0946905
125	0.141587	0.136535	125	0.091904	0.0949817	125	0.0507694	0.0586541	125	0.0210289	0.0281992	125	0.00874938	0.0166894	125	0.00782268	0	125	0.00299049	0		125	0.186671	0.178886	125	0.129805	0.126613	125	0.0744043	0.086254	125	0.0391058	0.0484175	125	0.0195019	0	125	0.0122995	0	125	0.00709451	0		125	0.104342	0	125	0.0913314	0.0946977
125.2	0.141685	0.136626	125.2	0.0921956	0.095082	125.2	0.0512486	0.0587308	125.2	0.0216052	0.0282401	125.2	0.00917882	0.0167148	125.2	0.0081342	0	125.2	0.00401063	0		125.2	0.187003	0.178989	125.2	0.130287	0.126739	125.2	0.0744108	0.0863633	125.2	0.0394451	0.0484866	125.2	0.0193179	0	125.2	0.0128425	0	125.2	0.00671982	0		125.2	0.104531	0	125.2	0.0919105	0.0947048
125.4	0.142029	0.136716	125.4	0.0924482	0.0951822	125.4	0.0517575	0.0588075	125.4	0.0221082	0.0282809	125.4	0.00902156	0.0167402	125.4	0.00858305	0	125.4	0.00415892	0		125.4	0.187259	0.179091	125.4	0.130595	0.126864	125.4	0.0739293	0.0864726	125.4	0.0393008	0.0485557	125.4	0.0191047	0	125.4	0.0129599	0	125.4	0.00638793	0		125.4	0.104838	0	125.4	0.0925328	0.0947118
125.6	0.143184	0.136806	125.6	0.0929085	0.0952822	125.6	0.05219	0.0588841	125.6	0.0221693	0.0283218	125.6	0.00953485	0.0167656	125.6	0.00928192	0	125.6	0.00473939	0		125.6	0.187676	0.179193	125.6	0.13087	0.126988	125.6	0.0740451	0.0865818	125.6	0.0392106	0.0486248	125.6	0.0196088	0	125.6	0.0135623	0	125.6	0.00680998	0		125.6	0.104754	0	125.6	0.0930729	0.0947188
125.8	0.143895	0.136896	125.8	0.0937516	0.0953821	125.8	0.0526091	0.0589607	125.8	0.0222164	0.0283626	125.8	0.0101003	0.0167911	125.8	0.0094224	0	125.8	0.00463636	0		125.8	0.188082	0.179294	125.8	0.130742	0.127113	125.8	0.0744255	0.0866909	125.8	0.0389702	0.0486938	125.8	0.0192356	0	125.8	0.0136604	0	125.8	0.00672287	0		125.8	0.104376	0	125.8	0.0935355	0.0947258
126	0.14394	0.136986	126	0.0936904	0.0954819	126	0.0522856	0.0590372	126	0.0216804	0.0284034	126	0.0101723	0.0168165	126	0.00931993	0	126	0.00462775	0		126	0.187998	0.179396	126	0.129857	0.127237	126	0.0741104	0.0868	126	0.0382031	0.0487628	126	0.0180654	0	126	0.0126271	0	126	0.0063698	0		126	0.105158	0	126	0.0939701	0.0947327
126.2	0.143949	0.137076	126.2	0.0935474	0.0955816	126.2	0.0520066	0.0591137	126.2	0.0214158	0.0284442	126.2	0.0101876	0.0168419	126.2	0.00982794	0	126.2	0.00448586	0		126.2	0.187905	0.179497	126.2	0.12936	0.127362	126.2	0.0744977	0.0869089	126.2	0.0377951	0.0488318	126.2	0.0173119	0	126.2	0.0116818	0	126.2	0.00596865	0		126.2	0.105691	0	126.2	0.0947512	0.0947395
126.4	0.143783	0.137165	126.4	0.0945028	0.0956811	126.4	0.051789	0.0591901	126.4	0.0213522	0.028485	126.4	0.0104264	0.0168673	126.4	0.00991228	0	126.4	0.00434095	0		126.4	0.188103	0.179597	126.4	0.128844	0.127486	126.4	0.0743086	0.0870178	126.4	0.0374373	0.0489007	126.4	0.0167391	0	126.4	0.0110167	0	126.4	0.0053217	0		126.4	0.106176	0	126.4	0.0951948	0.0947463
126.6	0.144261	0.137254	126.6	0.0949843	0.0957806	126.6	0.05156	0.0592665	126.6	0.0208794	0.0285257	126.6	0.0103058	0.0168926	126.6	0.0098714	0	126.6	0.00411503	0		126.6	0.187567	0.179698	126.6	0.127917	0.127609	126.6	0.0741172	0.0871266	126.6	0.0367211	0.0489697	126.6	0.0161014	0	126.6	0.00966523	0	126.6	0.00433625	0		126.6	0.106424	0	126.6	0.0957242	0.094753
126.8	0.144848	0.137343	126.8	0.0957182	0.0958799	126.8	0.0519633	0.0593428	126.8	0.0212903	0.0285665	126.8	0.0108519	0.016918	126.8	0.0105422	0	126.8	0.00427434	0		126.8	0.187821	0.179798	126.8	0.127826	0.127733	126.8	0.0742653	0.0872354	126.8	0.0365272	0.0490386	126.8	0.0157658	0	126.8	0.00895807	0	126.8	0.00389694	0		126.8	0.106275	0	126.8	0.095588	0.0947597
127	0.145757	0.137431	127	0.0959254	0.095979	127	0.0520544	0.0594191	127	0.0211341	0.0286072	127	0.010896	0.0169434	127	0.0106818	0	127	0.00389075	0		127	0.18758	0.179897	127	0.127654	0.127857	127	0.0735354	0.087344	127	0.0357264	0.0491075	127	0.0151468	0	127	0.00864488	0	127	0.00373063	0		127	0.106183	0	127	0.095294	0.0947664
127.2	0.146775	0.13752	127.2	0.0964947	0.0960781	127.2	0.0525812	0.0594953	127.2	0.0219334	0.028648	127.2	0.011632	0.0169688	127.2	0.0112313	0	127.2	0.00436717	0		127.2	0.186968	0.179997	127.2	0.127539	0.12798	127.2	0.0734795	0.0874526	127.2	0.0352774	0.0491763	127.2	0.0151694	0	127.2	0.00820589	0	127.2	0.00324777	0		127.2	0.106518	0	127.2	0.0946441	0.094773
127.4	0.147292	0.137608	127.4	0.0972936	0.096177	127.4	0.0530766	0.0595715	127.4	0.0225327	0.0286887	127.4	0.0124927	0.0169942	127.4	0.0114706	0	127.4	0.00482983	0		127.4	0.187331	0.180096	127.4	0.128082	0.128103	127.4	0.0739938	0.0875611	127.4	0.0353983	0.0492451	127.4	0.015672	0	127.4	0.00826712	0	127.4	0.00343373	0		127.4	0.106646	0	127.4	0.0947905	0.0947795
127.6	0.147168	0.137696	127.6	0.0979487	0.0962758	127.6	0.0534557	0.0596477	127.6	0.0226638	0.0287294	127.6	0.012506	0.0170196	127.6	0.0111012	0	127.6	0.00436969	0		127.6	0.187941	0.180195	127.6	0.128803	0.128226	127.6	0.074377	0.0876695	127.6	0.0365172	0.049314	127.6	0.0156671	0	127.6	0.00871609	0	127.6	0.0032222	0		127.6	0.106343	0	127.6	0.0941513	0.094786
127.8	0.146986	0.137783	127.8	0.0980809	0.0963745	127.8	0.0534147	0.0597238	127.8	0.0225562	0.0287701	127.8	0.0124939	0.0170449	127.8	0.0109678	0	127.8	0.0043845	0		127.8	0.18852	0.180294	127.8	0.128768	0.128349	127.8	0.0748368	0.0877778	127.8	0.0372338	0.0493827	127.8	0.0162195	0	127.8	0.00857716	0	127.8	0.00338241	0		127.8	0.10589	0	127.8	0.0938808	0.0947925
128	0.146986	0.137871	128	0.0979971	0.0964731	128	0.0530252	0.0597998	128	0.0231126	0.0288108	128	0.0128005	0.0170703	128	0.0106259	0	128	0.00398129	0		128	0.189078	0.180392	128	0.128974	0.128472	128	0.0749656	0.0878861	128	0.0379791	0.0494515	128	0.0171623	0	128	0.00884565	0	128	0.00345539	0		128	0.105703	0	128	0.0933402	0.0947989
128.2	0.1471	0.137958	128.2	0.0979322	0.0965715	128.2	0.0527682	0.0598758	128.2	0.0236205	0.0288514	128.2	0.0128686	0.0170957	128.2	0.0103823	0	128.2	0.00396466	0		128.2	0.188953	0.18049	128.2	0.129185	0.128594	128.2	0.0744724	0.0879943	128.2	0.03882	0.0495202	128.2	0.0170187	0	128.2	0.00891268	0	128.2	0.00313599	0		128.2	0.106401	0	128.2	0.0932771	0.0948053
128.4	0.147191	0.138045	128.4	0.098559	0.0966698	128.4	0.0530622	0.0599518	128.4	0.0243798	0.0288921	128.4	0.0133008	0.017121	128.4	0.0102684	0	128.4	0.00416737	0		128.4	0.189171	0.180588	128.4	0.129261	0.128716	128.4	0.07407	0.0881024	128.4	0.0398332	0.0495889	128.4	0.0169715	0	128.4	0.00929956	0	128.4	0.0032186	0		128.4	0.106105	0	128.4	0.0932724	0.0948116
128.6	0.147388	0.138132	128.6	0.0984554	0.096768	128.6	0.0533978	0.0600277	128.6	0.0246969	0.0289327	128.6	0.0136503	0.0171464	128.6	0.0101254	0	128.6	0.00440385	0		128.6	0.189597	0.180686	128.6	0.129699	0.128838	128.6	0.0744784	0.0882104	128.6	0.0402525	0.0496576	128.6	0.0177896	0	128.6	0.00939768	0	128.6	0.00319791	0		128.6	0.105138	0	128.6	0.0928758	0.0948178
128.8	0.147381	0.138219	128.8	0.0985639	0.0968661	128.8	0.0539244	0.0601036	128.8	0.0251244	0.0289734	128.8	0.0142373	0.0171717	128.8	0.0102402	0	128.8	0.00473126	0		128.8	0.190614	0.180783	128.8	0.130933	0.12896	128.8	0.0756702	0.0883184	128.8	0.041351	0.0497263	128.8	0.0189336	0	128.8	0.011572	0	128.8	0.00412663	0		128.8	0.104962	0	128.8	0.0926475	0.0948241
129	0.147175	0.138305	129	0.0985926	0.096964	129	0.0539562	0.0601794	129	0.0253616	0.029014	129	0.0139098	0.0171971	129	0.0103707	0	129	0.00481018	0		129	0.191428	0.18088	129	0.131532	0.129082	129	0.075763	0.0884263	129	0.0421816	0.0497949	129	0.0196066	0	129	0.0125153	0	129	0.00457994	0		129	0.104862	0	129	0.0928798	0.0948302
129.2	0.147352	0.138391	129.2	0.0986995	0.0970618	129.2	0.0540892	0.0602552	129.2	0.0253222	0.0290546	129.2	0.0137222	0.0172224	129.2	0.0109561	0	129.2	0.00486803	0		129.2	0.191217	0.180977	129.2	0.131963	0.129204	129.2	0.0763623	0.0885341	129.2	0.0430731	0.0498635	129.2	0.0198894	0	129.2	0.0133821	0	129.2	0.00489665	0		129.2	0.104534	0	129.2	0.0930237	0.0948364
129.4	0.147598	0.138477	129.4	0.0986821	0.0971595	129.4	0.054141	0.0603309	129.4	0.0253629	0.0290952	129.4	0.0134345	0.0172477	129.4	0.0111155	0	129.4	0.00463061	0		129.4	0.191451	0.181073	129.4	0.133141	0.129325	129.4	0.0767323	0.0886418	129.4	0.0431933	0.0499321	129.4	0.0201421	0	129.4	0.0141939	0	129.4	0.00570779	0		129.4	0.104592	0	129.4	0.0936988	0.0948424
129.6	0.147781	0.138563	129.6	0.0988412	0.0972571	129.6	0.0541209	0.0604066	129.6	0.0246577	0.0291358	129.6	0.0134644	0.0172731	129.6	0.0112668	0	129.6	0.00464984	0		129.6	0.191451	0.181169	129.6	0.133334	0.129446	129.6	0.0768399	0.0887494	129.6	0.0431146	0.0500007	129.6	0.0203419	0	129.6	0.0147526	0	129.6	0.00639795	0		129.6	0.104766	0	129.6	0.0942569	0.0948485
129.8	0.147315	0.138649	129.8	0.098607	0.0973546	129.8	0.0537009	0.0604822	129.8	0.0238002	0.0291763	129.8	0.0127559	0.0172984	129.8	0.0110719	0	129.8	0.00426559	0		129.8	0.191067	0.181265	129.8	0.132907	0.129567	129.8	0.0770227	0.088857	129.8	0.0427548	0.0500692	129.8	0.0196078	0	129.8	0.0146017	0	129.8	0.00623115	0		129.8	0.10494	0	129.8	0.0946303	0.0948545
130	0.147234	0.138734	130	0.0981985	0.0974519	130	0.0537016	0.0605578	130	0.0230308	0.0292169	130	0.0125363	0.0173237	130	0.0110146	0	130	0.00382631	0		130	0.191042	0.181361	130	0.132987	0.129688	130	0.0771618	0.0889645	130	0.0426793	0.0501377	130	0.0195023	0	130	0.0144896	0	130	0.00637649	0		130	0.106138	0	130	0.0953598	0.0948604
130.2	0.147317	0.138819	130.2	0.0982691	0.0975491	130.2	0.0536145	0.0606333	130.2	0.0228394	0.0292574	130.2	0.0125938	0.0173491	130.2	0.0115184	0	130.2	0.00363119	0		130.2	0.191011	0.181456	130.2	0.132917	0.129809	130.2	0.0774307	0.0890719	130.2	0.0425597	0.0502062	130.2	0.019786	0	130.2	0.0144115	0	130.2	0.00609149	0		130.2	0.10598	0	130.2	0.0959112	0.0948663
130.4	0.14697	0.138904	130.4	0.0981265	0.0976462	130.4	0.0532995	0.0607088	130.4	0.0219939	0.029298	130.4	0.0124705	0.0173744	130.4	0.0108089	0	130.4	0.00323489	0		130.4	0.190685	0.181551	130.4	0.132509	0.129929	130.4	0.0774208	0.0891792	130.4	0.042232	0.0502747	130.4	0.0196076	0	130.4	0.0140325	0	130.4	0.00614799	0		130.4	0.106593	0	130.4	0.0962998	0.0948722
130.6	0.147289	0.138989	130.6	0.0977328	0.0977432	130.6	0.0530389	0.0607842	130.6	0.0216457	0.0293385	130.6	0.0118077	0.0173997	130.6	0.0106428	0	130.6	0.0033305	0		130.6	0.18948	0.181646	130.6	0.131821	0.13005	130.6	0.0775116	0.0892865	130.6	0.0414898	0.0503431	130.6	0.0188733	0	130.6	0.0130203	0	130.6	0.00566367	0		130.6	0.106354	0	130.6	0.0966553	0.094878
130.8	0.147304	0.139073	130.8	0.098628	0.0978401	130.8	0.053164	0.0608596	130.8	0.0216611	0.029379	130.8	0.012265	0.017425	130.8	0.0115006	0	130.8	0.00339084	0		130.8	0.189898	0.18174	130.8	0.131815	0.13017	130.8	0.0774541	0.0893937	130.8	0.0409554	0.0504115	130.8	0.0186689	0	130.8	0.0127883	0	130.8	0.00538381	0		130.8	0.106175	0	130.8	0.0966038	0.0948838
131	0.147235	0.139158	131	0.0985275	0.0979368	131	0.0530981	0.0609349	131	0.0212041	0.0294195	131	0.0124146	0.0174503	131	0.0111271	0	131	0.00332489	0		131	0.190303	0.181835	131	0.131864	0.13029	131	0.0774381	0.0895008	131	0.0408852	0.0504799	131	0.0188281	0	131	0.0126722	0	131	0.00516965	0		131	0.106118	0	131	0.0966689	0.0948896
131.2	0.146944	0.139242	131.2	0.0986612	0.0980334	131.2	0.0530252	0.0610102	131.2	0.0219959	0.0294599	131.2	0.0127346	0.0174756	131.2	0.0112224	0	131.2	0.00395424	0		131.2	0.190521	0.181929	131.2	0.131637	0.13041	131.2	0.0775725	0.0896078	131.2	0.0407359	0.0505483	131.2	0.0182771	0	131.2	0.0123873	0	131.2	0.00451225	0		131.2	0.106474	0	131.2	0.0967615	0.0948953
131.4	0.1463	0.139325	131.4	0.0988104	0.0981299	131.4	0.053432	0.0610855	131.4	0.0217664	0.0295004	131.4	0.0129135	0.0175009	131.4	0.0108234	0	131.4	0.00365265	0		131.4	0.191035	0.182022	131.4	0.132048	0.13053	131.4	0.0777207	0.0897148	131.4	0.0413	0.0506166	131.4	0.0182938	0	131.4	0.0123548	0	131.4	0.00486978	0		131.4	0.106843	0	131.4	0.097112	0.0949009
131.6	0.146053	0.139409	131.6	0.0992876	0.0982263	131.6	0.0532452	0.0611607	131.6	0.0220443	0.0295409	131.6	0.0128968	0.0175262	131.6	0.0104898	0	131.6	0.00354118	0		131.6	0.191069	0.182116	131.6	0.132354	0.130649	131.6	0.0778153	0.0898217	131.6	0.0419101	0.0506849	131.6	0.0180725	0	131.6	0.0123052	0	131.6	0.00519356	0		131.6	0.106222	0	131.6	0.0961033	0.0949065
131.8	0.14561	0.139493	131.8	0.0994151	0.0983225	131.8	0.0531978	0.0612359	131.8	0.0224626	0.0295813	131.8	0.0128858	0.0175515	131.8	0.0106678	0	131.8	0.00422424	0		131.8	0.191419	0.182209	131.8	0.132001	0.130768	131.8	0.0777199	0.0899285	131.8	0.0418583	0.0507532	131.8	0.0183127	0	131.8	0.0121459	0	131.8	0.00517949	0		131.8	0.105644	0	131.8	0.0954623	0.0949121
132	0.145825	0.139576	132	0.0996941	0.0984186	132	0.0528412	0.061311	132	0.0229339	0.0296217	132	0.0126672	0.0175768	132	0.0107502	0	132	0.00418072	0		132	0.191308	0.182302	132	0.131812	0.130888	132	0.077138	0.0900352	132	0.0415188	0.0508215	132	0.0180898	0	132	0.0119284	0	132	0.00465026	0		132	0.10574	0	132	0.0954569	0.0949176
132.2	0.146128	0.139659	132.2	0.100051	0.0985147	132.2	0.0527245	0.061386	132.2	0.0231436	0.0296621	132.2	0.0127258	0.0176021	132.2	0.0104175	0	132.2	0.00443248	0		132.2	0.190649	0.182394	132.2	0.131334	0.131007	132.2	0.0764033	0.0901418	132.2	0.0408819	0.0508897	132.2	0.0171976	0	132.2	0.0110008	0	132.2	0.00436588	0		132.2	0.105697	0	132.2	0.0948391	0.0949231
132.4	0.145964	0.139742	132.4	0.0998233	0.0986105	132.4	0.0525851	0.061461	132.4	0.0231485	0.0297026	132.4	0.0128519	0.0176273	132.4	0.0102715	0	132.4	0.00443815	0		132.4	0.190663	0.182487	132.4	0.131251	0.131125	132.4	0.0762608	0.0902484	132.4	0.0408533	0.0509579	132.4	0.0172039	0	132.4	0.0107933	0	132.4	0.00497771	0		132.4	0.104863	0	132.4	0.0942524	0.0949286
132.6	0.145615	0.139824	132.6	0.099171	0.0987063	132.6	0.0520801	0.061536	132.6	0.0223435	0.0297429	132.6	0.0123556	0.0176526	132.6	0.00975931	0	132.6	0.0042387	0		132.6	0.190532	0.182579	132.6	0.131039	0.131244	132.6	0.0769458	0.0903549	132.6	0.0403384	0.0510261	132.6	0.0171213	0	132.6	0.0104814	0	132.6	0.00476256	0		132.6	0.104291	0	132.6	0.0938762	0.094934
132.8	0.145249	0.139907	132.8	0.0982691	0.098802	132.8	0.0513639	0.0616109	132.8	0.0218633	0.0297833	132.8	0.0112486	0.0176779	132.8	0.00881457	0	132.8	0.00413844	0		132.8	0.190293	0.182671	132.8	0.131112	0.131363	132.8	0.0768169	0.0904613	132.8	0.0401817	0.0510943	132.8	0.0171681	0	132.8	0.0105224	0	132.8	0.00491073	0		132.8	0.104008	0	132.8	0.0936364	0.0949393
133	0.145364	0.139989	133	0.0980766	0.0988975	133	0.0513896	0.0616858	133	0.0219376	0.0298237	133	0.0110153	0.0177032	133	0.0090371	0	133	0.00431202	0		133	0.190102	0.182762	133	0.130866	0.131481	133	0.0767548	0.0905677	133	0.0396945	0.0511625	133	0.0167808	0	133	0.00950034	0	133	0.00491703	0		133	0.103884	0	133	0.0935843	0.0949447
133.2	0.145275	0.140071	133.2	0.0977491	0.0989929	133.2	0.0512725	0.0617606	133.2	0.0217705	0.029864	133.2	0.0107849	0.0177284	133.2	0.00928626	0	133.2	0.00415292	0		133.2	0.189536	0.182854	133.2	0.130855	0.131599	133.2	0.0773418	0.0906739	133.2	0.0396831	0.0512306	133.2	0.0166796	0	133.2	0.00939566	0	133.2	0.00494321	0		133.2	0.103808	0	133.2	0.0941097	0.09495
133.4	0.14502	0.140153	133.4	0.0976568	0.0990882	133.4	0.0512033	0.0618354	133.4	0.0217737	0.0299044	133.4	0.010254	0.0177537	133.4	0.00908083	0	133.4	0.00390178	0		133.4	0.189454	0.182945	133.4	0.131602	0.131717	133.4	0.0775897	0.0907801	133.4	0.0396935	0.0512987	133.4	0.016462	0	133.4	0.00980087	0	133.4	0.00532458	0		133.4	0.104387	0	133.4	0.0939048	0.0949552
133.6	0.145126	0.140234	133.6	0.0978083	0.0991834	133.6	0.0513655	0.0619102	133.6	0.0219964	0.0299447	133.6	0.0104136	0.0177789	133.6	0.00923236	0	133.6	0.00404182	0		133.6	0.189797	0.183036	133.6	0.131629	0.131835	133.6	0.0777837	0.0908862	133.6	0.0393286	0.0513667	133.6	0.0168049	0	133.6	0.0103343	0	133.6	0.00551998	0		133.6	0.104671	0	133.6	0.0936976	0.0949604
133.8	0.144903	0.140316	133.8	0.097462	0.0992784	133.8	0.0516039	0.0619848	133.8	0.0219616	0.029985	133.8	0.00941696	0.0178042	133.8	0.00913164	0	133.8	0.00365125	0		133.8	0.189283	0.183126	133.8	0.131207	0.131952	133.8	0.0782607	0.0909923	133.8	0.0395309	0.0514348	133.8	0.0169483	0	133.8	0.0103029	0	133.8	0.00563833	0		133.8	0.10503	0	133.8	0.0939426	0.0949656
134	0.145653	0.140397	134	0.0978353	0.0993734	134	0.0526192	0.0620595	134	0.0220742	0.0300253	134	0.010281	0.0178294	134	0.0093237	0	134	0.00347286	0		134	0.189179	0.183216	134	0.13135	0.13207	134	0.0784903	0.0910982	134	0.0395141	0.0515028	134	0.0169722	0	134	0.00978038	0	134	0.00529481	0		134	0.105475	0	134	0.0941101	0.0949708
134.2	0.146087	0.140478	134.2	0.0980399	0.0994682	134.2	0.0533724	0.0621341	134.2	0.0224314	0.0300656	134.2	0.0105729	0.0178547	134.2	0.00960583	0	134.2	0.00414596	0		134.2	0.188666	0.183306	134.2	0.131064	0.132187	134.2	0.0784774	0.0912041	134.2	0.0392501	0.0515708	134.2	0.016974	0	134.2	0.00954243	0	134.2	0.00527294	0		134.2	0.105582	0	134.2	0.0944839	0.0949759
134.4	0.146561	0.140559	134.4	0.0980958	0.0995629	134.4	0.0535931	0.0622086	134.4	0.0224793	0.0301059	134.4	0.0104796	0.0178799	134.4	0.00962567	0	134.4	0.00448914	0		134.4	0.188772	0.183396	134.4	0.131329	0.132304	134.4	0.0790374	0.0913099	134.4	0.0392199	0.0516388	134.4	0.016807	0	134.4	0.00953232	0	134.4	0.00581548	0		134.4	0.106119	0	134.4	0.0942419	0.0949809
134.6	0.147105	0.140639	134.6	0.0991636	0.0996575	134.6	0.0541853	0.0622831	134.6	0.0232381	0.0301462	134.6	0.0109521	0.0179051	134.6	0.0104804	0	134.6	0.00488716	0		134.6	0.188796	0.183486	134.6	0.131859	0.132421	134.6	0.0795948	0.0914157	134.6	0.039375	0.0517067	134.6	0.0172117	0	134.6	0.00963758	0	134.6	0.00588026	0		134.6	0.106045	0	134.6	0.0942295	0.094986
134.8	0.146985	0.14072	134.8	0.0997224	0.099752	134.8	0.054729	0.0623576	134.8	0.023278	0.0301864	134.8	0.0115815	0.0179304	134.8	0.0112281	0	134.8	0.00468984	0		134.8	0.189581	0.183575	134.8	0.132268	0.132538	134.8	0.0794251	0.0915213	134.8	0.0390693	0.0517747	134.8	0.0174173	0	134.8	0.0099038	0	134.8	0.00573324	0		134.8	0.106007	0	134.8	0.0942201	0.0949909
135	0.147373	0.1408	135	0.0996092	0.0998463	135	0.0553937	0.062432	135	0.0237196	0.0302266	135	0.0124632	0.0179556	135	0.0113835	0	135	0.00480514	0		135	0.18965	0.183664	135	0.132388	0.132655	135	0.0794571	0.0916269	135	0.03909	0.0518426	135	0.0174981	0	135	0.00978992	0	135	0.0051987	0		135	0.106346	0	135	0.0949997	0.0949959
135.2	0.147008	0.14088	135.2	0.0992465	0.0999405	135.2	0.055244	0.0625064	135.2	0.0240567	0.0302669	135.2	0.0124054	0.0179808	135.2	0.0114849	0	135.2	0.00463317	0		135.2	0.189274	0.183753	135.2	0.132283	0.132771	135.2	0.0790247	0.0917324	135.2	0.038768	0.0519104	135.2	0.0174235	0	135.2	0.00974711	0	135.2	0.00486133	0		135.2	0.106304	0	135.2	0.0956455	0.0950008
135.4	0.147181	0.14096	135.4	0.0997041	0.100035	135.4	0.0555521	0.0625807	135.4	0.0241823	0.0303071	135.4	0.0127358	0.0180061	135.4	0.0112834	0	135.4	0.00445568	0		135.4	0.189699	0.183841	135.4	0.132977	0.132887	135.4	0.0786019	0.0918378	135.4	0.0388332	0.0519783	135.4	0.0180695	0	135.4	0.00987454	0	135.4	0.00504028	0		135.4	0.106596	0	135.4	0.0954216	0.0950057
135.6	0.148006	0.141039	135.6	0.100327	0.100129	135.6	0.0558753	0.062655	135.6	0.0247438	0.0303473	135.6	0.0132207	0.0180313	135.6	0.0115077	0	135.6	0.00529311	0		135.6	0.190055	0.183929	135.6	0.133111	0.133004	135.6	0.0787409	0.0919432	135.6	0.0389232	0.0520461	135.6	0.0182108	0	135.6	0.0104695	0	135.6	0.00520949	0		135.6	0.106586	0	135.6	0.0956935	0.0950105
135.8	0.147868	0.141119	135.8	0.100015	0.100223	135.8	0.055824	0.0627292	135.8	0.0245234	0.0303875	135.8	0.0133505	0.0180565	135.8	0.0117045	0	135.8	0.00494614	0		135.8	0.190499	0.184017	135.8	0.133407	0.13312	135.8	0.0781639	0.0920485	135.8	0.0388443	0.0521139	135.8	0.018028	0	135.8	0.0104926	0	135.8	0.00477821	0		135.8	0.10618	0	135.8	0.0959226	0.0950154
136	0.148155	0.141198	136	0.100121	0.100316	136	0.0557227	0.0628034	136	0.0247067	0.0304277	136	0.013655	0.0180817	136	0.0115169	0	136	0.00486196	0		136	0.190392	0.184105	136	0.133983	0.133235	136	0.0774655	0.0921537	136	0.0388562	0.0521817	136	0.0178514	0	136	0.0105852	0	136	0.00465472	0		136	0.106668	0	136	0.0964723	0.0950201
136.2	0.147886	0.141277	136.2	0.100044	0.10041	136.2	0.0550827	0.0628775	136.2	0.024299	0.0304678	136.2	0.0134327	0.0181069	136.2	0.0112408	0	136.2	0.00444767	0		136.2	0.190489	0.184192	136.2	0.133877	0.133351	136.2	0.0767735	0.0922588	136.2	0.0387903	0.0522494	136.2	0.017227	0	136.2	0.0101278	0	136.2	0.00468672	0		136.2	0.10678	0	136.2	0.0965813	0.0950249
136.4	0.14741	0.141356	136.4	0.0988377	0.100503	136.4	0.0544604	0.0629516	136.4	0.0235788	0.030508	136.4	0.0129956	0.0181321	136.4	0.0106132	0	136.4	0.00389663	0		136.4	0.19069	0.18428	136.4	0.133958	0.133466	136.4	0.0768767	0.0923639	136.4	0.038931	0.0523172	136.4	0.0174086	0	136.4	0.0102597	0	136.4	0.0042668	0		136.4	0.107056	0	136.4	0.0970131	0.0950296
136.6	0.147025	0.141434	136.6	0.0986316	0.100597	136.6	0.0540188	0.0630256	136.6	0.0231511	0.0305481	136.6	0.0125401	0.0181573	136.6	0.0103121	0	136.6	0.00328388	0		136.6	0.19099	0.184367	136.6	0.134165	0.133582	136.6	0.0766608	0.0924688	136.6	0.0389624	0.0523849	136.6	0.0171005	0	136.6	0.0101507	0	136.6	0.00396221	0		136.6	0.106647	0	136.6	0.0973029	0.0950343
136.8	0.14674	0.141513	136.8	0.0983822	0.10069	136.8	0.0533709	0.0630996	136.8	0.0232021	0.0305882	136.8	0.0117927	0.0181825	136.8	0.0104154	0	136.8	0.0031784	0		136.8	0.191702	0.184453	136.8	0.134794	0.133697	136.8	0.0769391	0.0925737	136.8	0.0398363	0.0524526	136.8	0.0174337	0	136.8	0.0107521	0	136.8	0.00491891	0		136.8	0.105932	0	136.8	0.0968926	0.0950389
137	0.145826	0.141591	137	0.0981625	0.100783	137	0.0532077	0.0631736	137	0.022828	0.0306283	137	0.0116673	0.0182077	137	0.0107284	0	137	0.00263515	0		137	0.192254	0.18454	137	0.135638	0.133812	137	0.0774217	0.0926786	137	0.0402552	0.0525202	137	0.017655	0	137	0.0115632	0	137	0.0051559	0		137	0.105738	0	137	0.0969231	0.0950435
137.2	0.14546	0.141669	137.2	0.0984031	0.100876	137.2	0.0530254	0.0632475	137.2	0.0228357	0.0306684	137.2	0.0117807	0.0182329	137.2	0.0105017	0	137.2	0.00236983	0		137.2	0.192207	0.184626	137.2	0.135749	0.133927	137.2	0.0779296	0.0927833	137.2	0.040885	0.0525879	137.2	0.0178215	0	137.2	0.0123397	0	137.2	0.00472758	0		137.2	0.105936	0	137.2	0.0970154	0.0950481
137.4	0.145447	0.141747	137.4	0.0987516	0.100969	137.4	0.0530528	0.0633213	137.4	0.0233889	0.0307085	137.4	0.0118453	0.018258	137.4	0.0109902	0	137.4	0.00267266	0		137.4	0.192353	0.184712	137.4	0.135944	0.134041	137.4	0.0784196	0.092888	137.4	0.0410821	0.0526555	137.4	0.0178004	0	137.4	0.0129435	0	137.4	0.00484025	0		137.4	0.106067	0	137.4	0.0961874	0.0950526
137.6	0.145275	0.141824	137.6	0.0991721	0.101062	137.6	0.0534422	0.0633951	137.6	0.024186	0.0307486	137.6	0.0123116	0.0182832	137.6	0.0115287	0	137.6	0.00308461	0		137.6	0.192599	0.184798	137.6	0.135423	0.134156	137.6	0.0787342	0.0929926	137.6	0.0413685	0.0527231	137.6	0.0173383	0	137.6	0.0134577	0	137.6	0.00453143	0		137.6	0.105754	0	137.6	0.0962755	0.0950571
137.8	0.145532	0.141902	137.8	0.099776	0.101155	137.8	0.0543844	0.0634689	137.8	0.0242926	0.0307887	137.8	0.0123297	0.0183084	137.8	0.0117389	0	137.8	0.0031396	0		137.8	0.192282	0.184883	137.8	0.134775	0.13427	137.8	0.0789151	0.0930971	137.8	0.0415452	0.0527906	137.8	0.0168498	0	137.8	0.0131281	0	137.8	0.00400538	0		137.8	0.105427	0	137.8	0.0964233	0.0950616
138	0.146138	0.141979	138	0.100609	0.101248	138	0.0551659	0.0635426	138	0.0246242	0.0308287	138	0.0124451	0.0183336	138	0.0120183	0	138	0.00350699	0		138	0.192358	0.184969	138	0.135172	0.134384	138	0.0795684	0.0932016	138	0.0415888	0.0528582	138	0.0165148	0	138	0.0131707	0	138	0.00374402	0		138	0.105553	0	138	0.0966327	0.095066
138.2	0.146047	0.142056	138.2	0.100667	0.10134	138.2	0.05508	0.0636163	138.2	0.0248547	0.0308688	138.2	0.0122593	0.0183587	138.2	0.0118012	0	138.2	0.00399259	0		138.2	0.192358	0.185054	138.2	0.135038	0.134498	138.2	0.0805108	0.093306	138.2	0.0415097	0.0529257	138.2	0.0162365	0	138.2	0.0136461	0	138.2	0.00455252	0		138.2	0.106056	0	138.2	0.0969127	0.0950704
138.4	0.146663	0.142133	138.4	0.101355	0.101432	138.4	0.0553685	0.0636899	138.4	0.0254135	0.0309088	138.4	0.0124202	0.0183839	138.4	0.0120738	0	138.4	0.00442017	0		138.4	0.192621	0.185138	138.4	0.135525	0.134612	138.4	0.082186	0.0934103	138.4	0.0422862	0.0529932	138.4	0.0165887	0	138.4	0.0135341	0	138.4	0.00475261	0		138.4	0.105896	0	138.4	0.095954	0.0950748
138.6	0.146991	0.142209	138.6	0.101826	0.101525	138.6	0.0557585	0.0637635	138.6	0.0255278	0.0309488	138.6	0.0129311	0.018409	138.6	0.0124508	0	138.6	0.00482055	0		138.6	0.192289	0.185223	138.6	0.135371	0.134726	138.6	0.0830937	0.0935145	138.6	0.0422436	0.0530606	138.6	0.0164815	0	138.6	0.0132944	0	138.6	0.00465109	0		138.6	0.105463	0	138.6	0.0952124	0.0950791
138.8	0.147064	0.142286	138.8	0.101892	0.101617	138.8	0.0559863	0.063837	138.8	0.0252211	0.0309888	138.8	0.0126982	0.0184342	138.8	0.0126077	0	138.8	0.00501321	0		138.8	0.191411	0.185307	138.8	0.13517	0.134839	138.8	0.083254	0.0936187	138.8	0.0417359	0.0531281	138.8	0.0158898	0	138.8	0.0130345	0	138.8	0.00433939	0		138.8	0.105352	0	138.8	0.0948619	0.0950834
139	0.147522	0.142362	139	0.102278	0.101709	139	0.0563015	0.0639105	139	0.0250287	0.0310288	139	0.0128569	0.0184593	139	0.0123018	0	139	0.00561648	0		139	0.190553	0.185391	139	0.134791	0.134953	139	0.0833858	0.0937227	139	0.0407774	0.0531955	139	0.0155435	0	139	0.0118197	0	139	0.00329084	0		139	0.1053	0	139	0.0952089	0.0950877
139.2	0.14764	0.142438	139.2	0.102894	0.101801	139.2	0.0565568	0.0639839	139.2	0.0251889	0.0310688	139.2	0.0126208	0.0184845	139.2	0.0119326	0	139.2	0.00590429	0		139.2	0.190267	0.185475	139.2	0.134921	0.135066	139.2	0.0829806	0.0938267	139.2	0.0401069	0.0532629	139.2	0.01522	0	139.2	0.0108859	0	139.2	0.00296008	0		139.2	0.105231	0	139.2	0.0948672	0.095092
139.4	0.148593	0.142514	139.4	0.10362	0.101893	139.4	0.0569802	0.0640573	139.4	0.0253031	0.0311087	139.4	0.0127769	0.0185096	139.4	0.011693	0	139.4	0.0065423	0		139.4	0.190496	0.185558	139.4	0.135113	0.135179	139.4	0.0829376	0.0939307	139.4	0.0398735	0.0533302	139.4	0.0154031	0	139.4	0.0105738	0	139.4	0.0029817	0		139.4	0.105637	0	139.4	0.0947109	0.0950962
139.6	0.149169	0.14259	139.6	0.104547	0.101984	139.6	0.0579656	0.0641307	139.6	0.0255397	0.0311487	139.6	0.0133594	0.0185348	139.6	0.0121828	0	139.6	0.00743029	0		139.6	0.190836	0.185642	139.6	0.135179	0.135292	139.6	0.083484	0.0940345	139.6	0.0406204	0.0533976	139.6	0.0156385	0	139.6	0.0104278	0	139.6	0.00396984	0		139.6	0.106349	0	139.6	0.095272	0.0951004
139.8	0.149123	0.142665	139.8	0.104869	0.102076	139.8	0.0581287	0.064204	139.8	0.025617	0.0311886	139.8	0.0133466	0.0185599	139.8	0.0122117	0	139.8	0.00739833	0		139.8	0.190449	0.185725	139.8	0.135456	0.135404	139.8	0.0825401	0.0941383	139.8	0.0407834	0.0534649	139.8	0.0153935	0	139.8	0.00971148	0	139.8	0.00383844	0		139.8	0.106072	0	139.8	0.0945216	0.0951045
140	0.149405	0.142741	140	0.1051	0.102167	140	0.058621	0.0642773	140	0.0255069	0.0312286	140	0.0127592	0.018585	140	0.0117746	0	140	0.00764287	0		140	0.190633	0.185808	140	0.136228	0.135517	140	0.0822206	0.094242	140	0.0415672	0.0535322	140	0.0151276	0	140	0.00976672	0	140	0.00391792	0		140	0.106985	0	140	0.0947956	0.0951086
140.2	0.148474	0.142816	140.2	0.104502	0.102259	140.2	0.0580616	0.0643505	140.2	0.0248578	0.0312685	140.2	0.0119142	0.0186102	140.2	0.0112674	0	140.2	0.00718277	0		140.2	0.190822	0.18589	140.2	0.13672	0.135629	140.2	0.0820187	0.0943456	140.2	0.0417945	0.0535995	140.2	0.0152525	0	140.2	0.00945235	0	140.2	0.0038872	0		140.2	0.107126	0	140.2	0.0951304	0.0951127
140.4	0.148535	0.142891	140.4	0.103566	0.10235	140.4	0.0582077	0.0644236	140.4	0.0243672	0.0313084	140.4	0.0118421	0.0186353	140.4	0.0109296	0	140.4	0.00703459	0		140.4	0.190829	0.185973	140.4	0.136915	0.135741	140.4	0.0816789	0.0944492	140.4	0.0421429	0.0536667	140.4	0.0153444	0	140.4	0.00933447	0	140.4	0.00415858	0		140.4	0.107174	0	140.4	0.0946284	0.0951168
140.6	0.147938	0.142966	140.6	0.103394	0.102441	140.6	0.0582828	0.0644968	140.6	0.024258	0.0313483	140.6	0.0116593	0.0186604	140.6	0.0108292	0	140.6	0.00639404	0		140.6	0.19149	0.186055	140.6	0.138379	0.135853	140.6	0.0814935	0.0945527	140.6	0.0425684	0.0537339	140.6	0.0159048	0	140.6	0.0098698	0	140.6	0.00479263	0		140.6	0.106999	0	140.6	0.0947528	0.0951208
140.8	0.147463	0.14304	140.8	0.102675	0.102532	140.8	0.0577776	0.0645698	140.8	0.0238373	0.0313881	140.8	0.0110038	0.0186855	140.8	0.0103008	0	140.8	0.00601753	0		140.8	0.192209	0.186137	140.8	0.139348	0.135965	140.8	0.0819863	0.0946561	140.8	0.0433187	0.0538011	140.8	0.0167357	0	140.8	0.0109189	0	140.8	0.00566333	0		140.8	0.107087	0	140.8	0.0952644	0.0951248
141	0.146741	0.143115	141	0.101761	0.102623	141	0.0577743	0.0646429	141	0.0240899	0.031428	141	0.0107636	0.0187106	141	0.00974809	0	141	0.00572881	0		141	0.192642	0.186218	141	0.139538	0.136077	141	0.0821078	0.0947594	141	0.0427555	0.0538683	141	0.0178214	0	141	0.0115667	0	141	0.00537448	0		141	0.107711	0	141	0.095584	0.0951288
141.2	0.147085	0.143189	141.2	0.101711	0.102714	141.2	0.0582982	0.0647159	141.2	0.0248697	0.0314679	141.2	0.0117366	0.0187357	141.2	0.0101989	0	141.2	0.00603045	0		141.2	0.193161	0.1863	141.2	0.139269	0.136189	141.2	0.0821073	0.0948627	141.2	0.0425854	0.0539355	141.2	0.0181224	0	141.2	0.0117799	0	141.2	0.00539582	0		141.2	0.108187	0	141.2	0.0957524	0.0951328
141.4	0.146814	0.143263	141.4	0.101117	0.102804	141.4	0.0583361	0.0647888	141.4	0.0252095	0.0315077	141.4	0.0116971	0.0187608	141.4	0.0108568	0	141.4	0.00576063	0		141.4	0.193642	0.186381	141.4	0.139097	0.1363	141.4	0.0824642	0.0949659	141.4	0.0419875	0.0540026	141.4	0.0186851	0	141.4	0.0119526	0	141.4	0.00538907	0		141.4	0.108472	0	141.4	0.095728	0.0951367
141.6	0.146795	0.143337	141.6	0.101509	0.102895	141.6	0.0588431	0.0648617	141.6	0.0255062	0.0315475	141.6	0.0119011	0.0187859	141.6	0.0112471	0	141.6	0.00528553	0		141.6	0.194233	0.186462	141.6	0.139102	0.136411	141.6	0.082399	0.095069	141.6	0.0426275	0.0540697	141.6	0.0188157	0	141.6	0.0120334	0	141.6	0.00533833	0		141.6	0.108821	0	141.6	0.0958766	0.0951406
141.8	0.147555	0.14341	141.8	0.101749	0.102985	141.8	0.0592053	0.0649345	141.8	0.025368	0.0315873	141.8	0.0120354	0.018811	141.8	0.011286	0	141.8	0.00500866	0		141.8	0.194511	0.186543	141.8	0.139041	0.136522	141.8	0.0822579	0.095172	141.8	0.0427689	0.0541368	141.8	0.0194351	0	141.8	0.0123113	0	141.8	0.00553371	0		141.8	0.108758	0	141.8	0.096152	0.0951444
142	0.147681	0.143484	142	0.101852	0.103075	142	0.0589323	0.0650073	142	0.0255593	0.0316271	142	0.0121234	0.0188361	142	0.011731	0	142	0.00532445	0		142	0.194644	0.186623	142	0.139416	0.136633	142	0.0830163	0.095275	142	0.0438591	0.0542038	142	0.0198524	0	142	0.0130214	0	142	0.00591717	0		142	0.109036	0	142	0.0964033	0.0951482
142.2	0.148161	0.143557	142.2	0.101867	0.103166	142.2	0.0587519	0.0650801	142.2	0.0250854	0.0316669	142.2	0.0124136	0.0188612	142.2	0.0118285	0	142.2	0.00537464	0		142.2	0.194499	0.186703	142.2	0.139806	0.136744	142.2	0.0832191	0.0953779	142.2	0.0441166	0.0542708	142.2	0.0197688	0	142.2	0.0135189	0	142.2	0.00596886	0		142.2	0.108789	0	142.2	0.0961538	0.0951521
142.4	0.148824	0.14363	142.4	0.102579	0.103256	142.4	0.059683	0.0651528	142.4	0.025626	0.0317067	142.4	0.0132894	0.0188863	142.4	0.012459	0	142.4	0.00586373	0		142.4	0.19401	0.186783	142.4	0.140099	0.136855	142.4	0.0836614	0.0954807	142.4	0.0447173	0.0543379	142.4	0.0202079	0	142.4	0.0131479	0	142.4	0.00556481	0		142.4	0.108619	0	142.4	0.0958044	0.0951558
142.6	0.149152	0.143703	142.6	0.102633	0.103346	142.6	0.0598238	0.0652255	142.6	0.0256931	0.0317465	142.6	0.0137393	0.0189114	142.6	0.0129401	0	142.6	0.00615908	0		142.6	0.193448	0.186863	142.6	0.139787	0.136965	142.6	0.0829811	0.0955835	142.6	0.0441376	0.0544048	142.6	0.0197166	0	142.6	0.0127817	0	142.6	0.00507879	0		142.6	0.107879	0	142.6	0.0949768	0.0951596
142.8	0.149167	0.143776	142.8	0.103554	0.103436	142.8	0.0601182	0.0652981	142.8	0.025506	0.0317862	142.8	0.0137708	0.0189364	142.8	0.0132049	0	142.8	0.00597529	0		142.8	0.192409	0.186943	142.8	0.139297	0.137075	142.8	0.0822426	0.0956861	142.8	0.0436783	0.0544718	142.8	0.0190098	0	142.8	0.0124947	0	142.8	0.00457765	0		142.8	0.107043	0	142.8	0.0946099	0.0951633
143	0.149234	0.143848	143	0.103831	0.103525	143	0.0603045	0.0653707	143	0.025681	0.031826	143	0.0136079	0.0189615	143	0.0134404	0	143	0.00551721	0		143	0.191692	0.187022	143	0.138503	0.137185	143	0.081482	0.0957887	143	0.0426832	0.0545387	143	0.0187083	0	143	0.0115371	0	143	0.00376959	0		143	0.106546	0	143	0.094832	0.095167
143.2	0.149223	0.143921	143.2	0.104618	0.103615	143.2	0.060238	0.0654432	143.2	0.0257639	0.0318657	143.2	0.0137828	0.0189866	143.2	0.0139452	0	143.2	0.00545734	0		143.2	0.19106	0.187101	143.2	0.138626	0.137295	143.2	0.0810076	0.0958913	143.2	0.04273	0.0546056	143.2	0.019015	0	143.2	0.0114486	0	143.2	0.00381055	0		143.2	0.106352	0	143.2	0.0949764	0.0951707
143.4	0.149838	0.143993	143.4	0.105377	0.103705	143.4	0.0603912	0.0655157	143.4	0.0260202	0.0319054	143.4	0.0140043	0.0190116	143.4	0.0144608	0	143.4	0.00608864	0		143.4	0.191252	0.18718	143.4	0.138884	0.137405	143.4	0.0818285	0.0959937	143.4	0.0430839	0.0546725	143.4	0.0194219	0	143.4	0.0119115	0	143.4	0.00406335	0		143.4	0.106083	0	143.4	0.0949572	0.0951743
143.6	0.148891	0.144065	143.6	0.105854	0.103794	143.6	0.0606887	0.0655881	143.6	0.0260168	0.0319451	143.6	0.0141686	0.0190367	143.6	0.0149657	0	143.6	0.00623747	0		143.6	0.1908	0.187259	143.6	0.138441	0.137515	143.6	0.081468	0.0960961	143.6	0.0431737	0.0547394	143.6	0.018864	0	143.6	0.0115587	0	143.6	0.00383777	0		143.6	0.106043	0	143.6	0.0950104	0.0951779
143.8	0.148951	0.144137	143.8	0.105798	0.103883	143.8	0.0606924	0.0656605	143.8	0.0260686	0.0319848	143.8	0.0145616	0.0190617	143.8	0.0149628	0	143.8	0.00633967	0		143.8	0.190102	0.187337	143.8	0.138175	0.137624	143.8	0.0808688	0.0961984	143.8	0.0427743	0.0548062	143.8	0.0183818	0	143.8	0.0117071	0	143.8	0.00319052	0		143.8	0.105502	0	143.8	0.0952565	0.0951815
144	0.148859	0.144209	144	0.105864	0.103973	144	0.0604726	0.0657329	144	0.0255731	0.0320245	144	0.0144318	0.0190868	144	0.0150945	0	144	0.00631819	0		144	0.190319	0.187416	144	0.138323	0.137734	144	0.0809933	0.0963006	144	0.0425767	0.054873	144	0.0178217	0	144	0.0114959	0	144	0.00314924	0		144	0.105761	0	144	0.0962652	0.0951851
144.2	0.148361	0.14428	144.2	0.105474	0.104062	144.2	0.0599114	0.0658052	144.2	0.0253249	0.0320642	144.2	0.0146642	0.0191118	144.2	0.0146063	0	144.2	0.00581564	0		144.2	0.189694	0.187494	144.2	0.137961	0.137843	144.2	0.0804733	0.0964028	144.2	0.0418413	0.0549398	144.2	0.0174726	0	144.2	0.0111305	0	144.2	0.00274038	0		144.2	0.105589	0	144.2	0.096487	0.0951886
144.4	0.149052	0.144351	144.4	0.105542	0.104151	144.4	0.0599429	0.0658775	144.4	0.0249349	0.0321038	144.4	0.014743	0.0191369	144.4	0.0141377	0	144.4	0.00573692	0		144.4	0.189894	0.187571	144.4	0.137927	0.137952	144.4	0.0804846	0.0965049	144.4	0.0417526	0.0550066	144.4	0.0170132	0	144.4	0.0109986	0	144.4	0.00306181	0		144.4	0.105258	0	144.4	0.0965744	0.0951921
144.6	0.148367	0.144423	144.6	0.10585	0.104239	144.6	0.059694	0.0659497	144.6	0.0251444	0.0321434	144.6	0.0144621	0.0191619	144.6	0.0135527	0	144.6	0.00544144	0		144.6	0.190424	0.187649	144.6	0.138533	0.138061	144.6	0.0813976	0.0966069	144.6	0.0416614	0.0550733	144.6	0.0179092	0	144.6	0.0114626	0	144.6	0.00368287	0		144.6	0.106155	0	144.6	0.0973709	0.0951956
144.8	0.14854	0.144494	144.8	0.105577	0.104328	144.8	0.0595755	0.0660218	144.8	0.0255307	0.0321831	144.8	0.0139393	0.019187	144.8	0.012888	0	144.8	0.00594597	0		144.8	0.190711	0.187726	144.8	0.13801	0.138169	144.8	0.0816084	0.0967088	144.8	0.0409262	0.0551401	144.8	0.0179912	0	144.8	0.0113847	0	144.8	0.0039404	0		144.8	0.106747	0	144.8	0.098537	0.095199
145	0.149138	0.144564	145	0.105391	0.104417	145	0.0600534	0.066094	145	0.026256	0.0322227	145	0.0137833	0.019212	145	0.0129104	0	145	0.00585441	0		145	0.190933	0.187803	145	0.136962	0.138278	145	0.0815613	0.0968107	145	0.039914	0.0552068	145	0.0178069	0	145	0.0110029	0	145	0.00357476	0		145	0.107347	0	145	0.0980414	0.0952025
145.2	0.149938	0.144635	145.2	0.105805	0.104505	145.2	0.0605251	0.066166	145.2	0.0266094	0.0322623	145.2	0.0146273	0.019237	145.2	0.0133147	0	145.2	0.00595824	0		145.2	0.190887	0.18788	145.2	0.136787	0.138386	145.2	0.0816314	0.0969125	145.2	0.0394031	0.0552734	145.2	0.0174391	0	145.2	0.0105989	0	145.2	0.00372645	0		145.2	0.107511	0	145.2	0.098013	0.0952059
145.4	0.149915	0.144705	145.4	0.105722	0.104594	145.4	0.0603126	0.0662381	145.4	0.0263755	0.0323019	145.4	0.0143664	0.019262	145.4	0.0127684	0	145.4	0.00559504	0		145.4	0.19125	0.187957	145.4	0.13657	0.138495	145.4	0.0817885	0.0970142	145.4	0.0394291	0.0553401	145.4	0.0174657	0	145.4	0.0103746	0	145.4	0.00362642	0		145.4	0.108032	0	145.4	0.0977066	0.0952093
145.6	0.150861	0.144776	145.6	0.106512	0.104682	145.6	0.0608808	0.0663101	145.6	0.0264033	0.0323415	145.6	0.0148289	0.0192871	145.6	0.0130108	0	145.6	0.00573017	0		145.6	0.19135	0.188033	145.6	0.137067	0.138603	145.6	0.0820641	0.0971159	145.6	0.0404801	0.0554067	145.6	0.0173804	0	145.6	0.0103702	0	145.6	0.00410303	0		145.6	0.107505	0	145.6	0.0968831	0.0952126
145.8	0.151157	0.144846	145.8	0.106401	0.10477	145.8	0.0604343	0.066382	145.8	0.0259647	0.032381	145.8	0.0145288	0.0193121	145.8	0.0125531	0	145.8	0.00583007	0		145.8	0.190992	0.18811	145.8	0.137282	0.138711	145.8	0.0819237	0.0972174	145.8	0.0409395	0.0554733	145.8	0.0172742	0	145.8	0.010822	0	145.8	0.00442154	0		145.8	0.106632	0	145.8	0.0967564	0.0952159
146	0.150524	0.144916	146	0.1061	0.104858	146	0.0601768	0.0664539	146	0.0260694	0.0324206	146	0.0142865	0.0193371	146	0.0122904	0	146	0.00570049	0		146	0.190509	0.188186	146	0.137641	0.138819	146	0.0823376	0.0973189	146	0.0414822	0.0555399	146	0.0164513	0	146	0.0109679	0	146	0.00426967	0		146	0.106929	0	146	0.0966917	0.0952192
146.2	0.150875	0.144985	146.2	0.106232	0.104946	146.2	0.060623	0.0665258	146.2	0.0257181	0.0324601	146.2	0.0142661	0.0193621	146.2	0.0116662	0	146.2	0.00584602	0		146.2	0.190866	0.188261	146.2	0.138608	0.138926	146.2	0.0821989	0.0974204	146.2	0.041474	0.0556064	146.2	0.0162485	0	146.2	0.0109718	0	146.2	0.00414221	0		146.2	0.106652	0	146.2	0.0966085	0.0952225
146.4	0.150765	0.145055	146.4	0.106183	0.105034	146.4	0.0610783	0.0665976	146.4	0.0261409	0.0324997	146.4	0.0149589	0.0193871	146.4	0.0114038	0	146.4	0.00629506	0		146.4	0.190803	0.188337	146.4	0.139005	0.139034	146.4	0.0823054	0.0975217	146.4	0.0421892	0.0556729	146.4	0.0163301	0	146.4	0.010571	0	146.4	0.0040223	0		146.4	0.106681	0	146.4	0.0961819	0.0952258
146.6	0.150749	0.145124	146.6	0.105844	0.105122	146.6	0.0607874	0.0666694	146.6	0.0263883	0.0325392	146.6	0.0144756	0.0194121	146.6	0.0114962	0	146.6	0.00586288	0		146.6	0.190745	0.188412	146.6	0.138704	0.139141	146.6	0.0819219	0.097623	146.6	0.042515	0.0557395	146.6	0.0158199	0	146.6	0.0102003	0	146.6	0.00370085	0		146.6	0.106142	0	146.6	0.0955146	0.095229
146.8	0.150867	0.145193	146.8	0.106485	0.10521	146.8	0.0604501	0.0667411	146.8	0.0264833	0.0325787	146.8	0.0147159	0.0194371	146.8	0.0118112	0	146.8	0.00540202	0		146.8	0.190251	0.188487	146.8	0.138564	0.139248	146.8	0.0816461	0.0977242	146.8	0.0425466	0.0558059	146.8	0.015459	0	146.8	0.0104952	0	146.8	0.00358238	0		146.8	0.105714	0	146.8	0.0954369	0.0952322
147	0.151094	0.145262	147	0.106369	0.105297	147	0.0598463	0.0668128	147	0.0271377	0.0326182	147	0.0150551	0.0194621	147	0.0120228	0	147	0.00556082	0		147	0.19022	0.188562	147	0.138996	0.139355	147	0.0819839	0.0978253	147	0.0423393	0.0558724	147	0.0162251	0	147	0.0106256	0	147	0.00332867	0		147	0.106293	0	147	0.0958447	0.0952354
147.2	0.151166	0.145331	147.2	0.106853	0.105385	147.2	0.0597792	0.0668844	147.2	0.0271864	0.0326577	147.2	0.0154828	0.0194871	147.2	0.0123418	0	147.2	0.00619041	0		147.2	0.190464	0.188637	147.2	0.13987	0.139462	147.2	0.0821269	0.0979264	147.2	0.0424723	0.0559388	147.2	0.0171621	0	147.2	0.0108251	0	147.2	0.00324065	0		147.2	0.10675	0	147.2	0.095962	0.0952386
147.4	0.151478	0.1454	147.4	0.107031	0.105472	147.4	0.0599217	0.066956	147.4	0.027928	0.0326971	147.4	0.0161198	0.0195121	147.4	0.0125442	0	147.4	0.00660345	0		147.4	0.190916	0.188712	147.4	0.140291	0.139569	147.4	0.0828942	0.0980274	147.4	0.0426647	0.0560052	147.4	0.0172511	0	147.4	0.0108815	0	147.4	0.00273121	0		147.4	0.10732	0	147.4	0.0961198	0.0952417
147.6	0.150734	0.145469	147.6	0.106816	0.105559	147.6	0.0595296	0.0670275	147.6	0.0277813	0.0327366	147.6	0.0162621	0.0195371	147.6	0.0126302	0	147.6	0.00629323	0		147.6	0.190902	0.188786	147.6	0.139991	0.139675	147.6	0.0825768	0.0981283	147.6	0.04263	0.0560716	147.6	0.0178659	0	147.6	0.0112703	0	147.6	0.00261322	0		147.6	0.107503	0	147.6	0.0968313	0.0952449
147.8	0.151107	0.145537	147.8	0.106885	0.105646	147.8	0.0593828	0.067099	147.8	0.0279497	0.032776	147.8	0.0169672	0.019562	147.8	0.0135314	0	147.8	0.00627049	0		147.8	0.191303	0.18886	147.8	0.140189	0.139782	147.8	0.0831282	0.0982292	147.8	0.0426098	0.056138	147.8	0.0185858	0	147.8	0.0115696	0	147.8	0.0024442	0		147.8	0.107796	0	147.8	0.0971157	0.0952479
148	0.152076	0.145605	148	0.107909	0.105733	148	0.0598079	0.0671705	148	0.0286452	0.0328155	148	0.0175304	0.019587	148	0.0142077	0	148	0.0069861	0		148	0.191536	0.188934	148	0.140421	0.139888	148	0.0834979	0.0983299	148	0.0425177	0.0562043	148	0.0187701	0	148	0.0117143	0	148	0.00259954	0		148	0.107957	0	148	0.097015	0.095251
148.2	0.152155	0.145673	148.2	0.108292	0.10582	148.2	0.059691	0.0672419	148.2	0.0287118	0.0328549	148.2	0.0170848	0.019612	148.2	0.0138345	0	148.2	0.00704244	0		148.2	0.191161	0.189007	148.2	0.14053	0.139994	148.2	0.0835013	0.0984307	148.2	0.0420231	0.0562706	148.2	0.018913	0	148.2	0.0122181	0	148.2	0.00207527	0		148.2	0.107709	0	148.2	0.0970686	0.0952541
148.4	0.153225	0.145741	148.4	0.109331	0.105907	148.4	0.060684	0.0673132	148.4	0.0294366	0.0328943	148.4	0.0176677	0.0196369	148.4	0.0143672	0	148.4	0.00817806	0		148.4	0.191685	0.189081	148.4	0.141197	0.1401	148.4	0.0842885	0.0985313	148.4	0.0423203	0.0563369	148.4	0.0193644	0	148.4	0.0124047	0	148.4	0.0025556	0		148.4	0.107633	0	148.4	0.0970886	0.0952571
148.6	0.153552	0.145809	148.6	0.109814	0.105994	148.6	0.060834	0.0673846	148.6	0.0301941	0.0329337	148.6	0.0175985	0.0196619	148.6	0.0150273	0	148.6	0.00861475	0		148.6	0.191763	0.189154	148.6	0.141224	0.140206	148.6	0.0843492	0.0986318	148.6	0.0419718	0.0564032	148.6	0.0196915	0	148.6	0.0124956	0	148.6	0.00263862	0		148.6	0.108384	0	148.6	0.0972558	0.0952601
148.8	0.153723	0.145876	148.8	0.109542	0.10608	148.8	0.0608691	0.0674558	148.8	0.030305	0.0329731	148.8	0.016896	0.0196869	148.8	0.0143291	0	148.8	0.00844428	0		148.8	0.191949	0.189227	148.8	0.141456	0.140311	148.8	0.0839586	0.0987323	148.8	0.0416265	0.0564694	148.8	0.0197533	0	148.8	0.0125217	0	148.8	0.00240145	0		148.8	0.108243	0	148.8	0.097523	0.0952631
149	0.153766	0.145943	149	0.109501	0.106167	149	0.0608002	0.0675271	149	0.0297892	0.0330124	149	0.0164635	0.0197118	149	0.0144394	0	149	0.0082571	0		149	0.1918	0.1893	149	0.141413	0.140417	149	0.0836504	0.0988327	149	0.0417024	0.0565356	149	0.0196512	0	149	0.012473	0	149	0.00235258	0		149	0.107902	0	149	0.0970526	0.0952661
149.2	0.153423	0.146011	149.2	0.109675	0.106253	149.2	0.0607542	0.0675983	149.2	0.0298104	0.0330518	149.2	0.0161713	0.0197368	149.2	0.0142375	0	149.2	0.00829333	0		149.2	0.191512	0.189373	149.2	0.141722	0.140522	149.2	0.0838484	0.0989331	149.2	0.0411639	0.0566018	149.2	0.0197395	0	149.2	0.0122464	0	149.2	0.00266139	0		149.2	0.107533	0	149.2	0.0969853	0.095269
149.4	0.152875	0.146078	149.4	0.109067	0.106339	149.4	0.0606926	0.0676694	149.4	0.02926	0.0330911	149.4	0.015315	0.0197617	149.4	0.0138969	0	149.4	0.00795879	0		149.4	0.192305	0.189445	149.4	0.142656	0.140627	149.4	0.0843834	0.0990334	149.4	0.0414599	0.056668	149.4	0.0201963	0	149.4	0.0123824	0	149.4	0.00300657	0		149.4	0.107041	0	149.4	0.0965544	0.0952719
149.6	0.152602	0.146144	149.6	0.108922	0.106425	149.6	0.0607466	0.0677405	149.6	0.0286278	0.0331305	149.6	0.0145372	0.0197867	149.6	0.0135999	0	149.6	0.00745779	0		149.6	0.192682	0.189517	149.6	0.143378	0.140733	149.6	0.0854252	0.0991336	149.6	0.0416309	0.0567342	149.6	0.0204693	0	149.6	0.0130913	0	149.6	0.00371314	0		149.6	0.105915	0	149.6	0.0960777	0.0952748
149.8	0.151989	0.146211	149.8	0.10842	0.106511	149.8	0.0601719	0.0678116	149.8	0.0280604	0.0331698	149.8	0.0132735	0.0198116	149.8	0.0129003	0	149.8	0.00685235	0		149.8	0.192283	0.189589	149.8	0.143521	0.140837	149.8	0.0852008	0.0992337	149.8	0.0409575	0.0568003	149.8	0.019967	0	149.8	0.0130144	0	149.8	0.00394976	0		149.8	0.105967	0	149.8	0.0964428	0.0952777
150	0.150881	0.146278	150	0.107655	0.106597	150	0.0595675	0.0678826	150	0.0273054	0.0332091	150	0.0123528	0.0198365	150	0.0121043	0	150	0.0062529	0		150	0.192423	0.189661	150	0.143342	0.140942	150	0.0856869	0.0993337	150	0.0408027	0.0568664	150	0.0193655	0	150	0.0125729	0	150	0.00393042	0		150	0.106434	0	150	0.096341	0.0952805
150.2	0.151066	0.146344	150.2	0.107107	0.106683	150.2	0.0595976	0.0679535	150.2	0.0269113	0.0332484	150.2	0.0121828	0.0198615	150.2	0.0120325	0	150.2	0.00621285	0		150.2	0.193702	0.189732	150.2	0.144276	0.141047	150.2	0.0861003	0.0994337	150.2	0.0410942	0.0569325	150.2	0.0196866	0	150.2	0.0125054	0	150.2	0.00447823	0		150.2	0.106886	0	150.2	0.0968645	0.0952834
150.4	0.150672	0.14641	150.4	0.107153	0.106769	150.4	0.0596823	0.0680245	150.4	0.0268547	0.0332877	150.4	0.01217	0.0198864	150.4	0.0121757	0	150.4	0.00597106	0		150.4	0.193589	0.189804	150.4	0.144345	0.141151	150.4	0.0862365	0.0995336	150.4	0.0418864	0.0569985	150.4	0.019489	0	150.4	0.011863	0	150.4	0.00459748	0		150.4	0.107231	0	150.4	0.0968043	0.0952862
150.6	0.150664	0.146476	150.6	0.107352	0.106855	150.6	0.0595226	0.0680953	150.6	0.0271184	0.033327	150.6	0.0118791	0.0199113	150.6	0.012306	0	150.6	0.00565537	0		150.6	0.19362	0.189875	150.6	0.143708	0.141255	150.6	0.0862771	0.0996335	150.6	0.041756	0.0570645	150.6	0.0188335	0	150.6	0.011264	0	150.6	0.00426889	0		150.6	0.10758	0	150.6	0.0969823	0.095289
150.8	0.1508	0.146542	150.8	0.107844	0.10694	150.8	0.0594159	0.0681662	150.8	0.026801	0.0333662	150.8	0.0125651	0.0199362	150.8	0.0123564	0	150.8	0.00572682	0		150.8	0.193753	0.189946	150.8	0.143417	0.14136	150.8	0.0867017	0.0997333	150.8	0.0408239	0.0571305	150.8	0.0187844	0	150.8	0.0106962	0	150.8	0.00440533	0		150.8	0.107794	0	150.8	0.0971915	0.0952918
151	0.15069	0.146608	151	0.107435	0.107025	151	0.059256	0.068237	151	0.0267072	0.0334055	151	0.0127203	0.0199611	151	0.0118753	0	151	0.00592044	0		151	0.193851	0.190017	151	0.142848	0.141464	151	0.0864325	0.099833	151	0.040312	0.0571965	151	0.0182934	0	151	0.00976772	0	151	0.0039483	0		151	0.108366	0	151	0.0978317	0.0952945
151.2	0.150336	0.146673	151.2	0.106926	0.107111	151.2	0.0598069	0.0683077	151.2	0.0264259	0.0334447	151.2	0.0128805	0.0199861	151.2	0.0118384	0	151.2	0.00528209	0		151.2	0.193745	0.190087	151.2	0.142698	0.141567	151.2	0.0860962	0.0999326	151.2	0.0408141	0.0572625	151.2	0.0182931	0	151.2	0.0097785	0	151.2	0.00382858	0		151.2	0.109148	0	151.2	0.0975679	0.0952972
151.4	0.149774	0.146739	151.4	0.106462	0.107196	151.4	0.0595483	0.0683784	151.4	0.0258865	0.0334839	151.4	0.012842	0.020011	151.4	0.0109259	0	151.4	0.00470902	0		151.4	0.193024	0.190158	151.4	0.141364	0.141671	151.4	0.0855911	0.100032	151.4	0.0412814	0.0573284	151.4	0.017093	0	151.4	0.00885125	0	151.4	0.00339288	0		151.4	0.108985	0	151.4	0.0976581	0.0953
151.6	0.149494	0.146804	151.6	0.106515	0.107281	151.6	0.0596851	0.0684491	151.6	0.0257953	0.0335231	151.6	0.0125505	0.0200359	151.6	0.0112386	0	151.6	0.00455718	0		151.6	0.192952	0.190228	151.6	0.141214	0.141775	151.6	0.0857506	0.100132	151.6	0.0419317	0.0573943	151.6	0.0175394	0	151.6	0.00922351	0	151.6	0.00376002	0		151.6	0.108411	0	151.6	0.0974177	0.0953027
151.8	0.150167	0.146869	151.8	0.106762	0.107366	151.8	0.0604496	0.0685197	151.8	0.0263447	0.0335623	151.8	0.0130654	0.0200608	151.8	0.011968	0	151.8	0.00502113	0		151.8	0.192717	0.190298	151.8	0.140913	0.141878	151.8	0.0853975	0.100231	151.8	0.0421836	0.0574602	151.8	0.0173863	0	151.8	0.00894828	0	151.8	0.00351545	0		151.8	0.108475	0	151.8	0.09723	0.0953053
152	0.151042	0.146934	152	0.107612	0.107451	152	0.0617985	0.0685902	152	0.0273215	0.0336015	152	0.0138011	0.0200857	152	0.0121635	0	152	0.00598151	0		152	0.19298	0.190367	152	0.140932	0.141981	152	0.0853877	0.10033	152	0.0425315	0.0575261	152	0.0172366	0	152	0.00931905	0	152	0.00380928	0		152	0.108294	0	152	0.0971471	0.095308
152.2	0.150915	0.146998	152.2	0.107764	0.107536	152.2	0.0621469	0.0686608	152.2	0.0280402	0.0336407	152.2	0.013814	0.0201105	152.2	0.0119497	0	152.2	0.00645187	0		152.2	0.192316	0.190437	152.2	0.141027	0.142084	152.2	0.0850953	0.10043	152.2	0.0431628	0.0575919	152.2	0.0166807	0	152.2	0.00891195	0	152.2	0.00315436	0		152.2	0.108649	0	152.2	0.0978129	0.0953106
152.4	0.151119	0.147063	152.4	0.107865	0.10762	152.4	0.0625827	0.0687312	152.4	0.0289619	0.0336799	152.4	0.0143988	0.0201354	152.4	0.0122398	0	152.4	0.00690622	0		152.4	0.192509	0.190506	152.4	0.141259	0.142187	152.4	0.0852345	0.100529	152.4	0.0436756	0.0576577	152.4	0.0166284	0	152.4	0.00890308	0	152.4	0.00353959	0		152.4	0.108736	0	152.4	0.0980897	0.0953132
152.6	0.150223	0.147127	152.6	0.106808	0.107705	152.6	0.0612844	0.0688017	152.6	0.0283591	0.033719	152.6	0.0130304	0.0201603	152.6	0.0110265	0	152.6	0.00589552	0		152.6	0.192183	0.190575	152.6	0.141261	0.14229	152.6	0.0846175	0.100628	152.6	0.0437711	0.0577235	152.6	0.0166927	0	152.6	0.00901993	0	152.6	0.0037089	0		152.6	0.108217	0	152.6	0.0978955	0.0953158
152.8	0.14947	0.147191	152.8	0.106595	0.107789	152.8	0.0609797	0.0688721	152.8	0.0279964	0.0337582	152.8	0.0123415	0.0201852	152.8	0.00980715	0	152.8	0.00556109	0		152.8	0.192144	0.190644	152.8	0.14154	0.142393	152.8	0.0838308	0.100727	152.8	0.0441472	0.0577893	152.8	0.0170377	0	152.8	0.00921057	0	152.8	0.00414696	0		152.8	0.107508	0	152.8	0.0977464	0.0953184
153	0.149426	0.147255	153	0.106737	0.107873	153	0.0609872	0.0689424	153	0.0276016	0.0337973	153	0.0125077	0.0202101	153	0.0101028	0	153	0.00560825	0		153	0.192271	0.190713	153	0.141846	0.142495	153	0.0840634	0.100826	153	0.0443015	0.057855	153	0.0170209	0	153	0.00932824	0	153	0.00424858	0		153	0.106619	0	153	0.0976329	0.095321
153.2	0.149305	0.147319	153.2	0.106382	0.107958	153.2	0.060711	0.0690127	153.2	0.0283109	0.0338364	153.2	0.0124069	0.0202349	153.2	0.00977018	0	153.2	0.00527827	0		153.2	0.192508	0.190782	153.2	0.142835	0.142598	153.2	0.0846976	0.100925	153.2	0.0442749	0.0579208	153.2	0.0176779	0	153.2	0.00978885	0	153.2	0.00443967	0		153.2	0.10629	0	153.2	0.0976974	0.0953235
153.4	0.148934	0.147383	153.4	0.105882	0.108042	153.4	0.0602704	0.069083	153.4	0.0274697	0.0338755	153.4	0.0123739	0.0202598	153.4	0.00905242	0	153.4	0.00498306	0		153.4	0.193598	0.19085	153.4	0.144569	0.1427	153.4	0.0854014	0.101024	153.4	0.0450858	0.0579865	153.4	0.0188378	0	153.4	0.0106852	0	153.4	0.00515917	0		153.4	0.106192	0	153.4	0.0982099	0.095326
153.6	0.149101	0.147447	153.6	0.1062	0.108126	153.6	0.0599639	0.0691532	153.6	0.0270955	0.0339146	153.6	0.0123013	0.0202847	153.6	0.00885645	0	153.6	0.00452254	0		153.6	0.193685	0.190918	153.6	0.145368	0.142802	153.6	0.0861602	0.101123	153.6	0.0449311	0.0580521	153.6	0.0194852	0	153.6	0.0117257	0	153.6	0.0055239	0		153.6	0.106269	0	153.6	0.0986811	0.0953285
153.8	0.149642	0.14751	153.8	0.106578	0.10821	153.8	0.0599828	0.0692234	153.8	0.0269104	0.0339537	153.8	0.0125628	0.0203095	153.8	0.0090826	0	153.8	0.00469552	0		153.8	0.193392	0.190986	153.8	0.145399	0.142904	153.8	0.0857409	0.101221	153.8	0.0443476	0.0581178	153.8	0.0197246	0	153.8	0.0115944	0	153.8	0.00535187	0		153.8	0.106897	0	153.8	0.0987808	0.095331
154	0.149528	0.147573	154	0.106409	0.108294	154	0.0597748	0.0692935	154	0.0270189	0.0339927	154	0.0128745	0.0203344	154	0.00930325	0	154	0.0045468	0		154	0.194126	0.191054	154	0.14558	0.143006	154	0.086366	0.10132	154	0.044668	0.0581834	154	0.0199233	0	154	0.0120195	0	154	0.00564761	0		154	0.107927	0	154	0.0992479	0.0953335
154.2	0.150535	0.147637	154.2	0.106944	0.108377	154.2	0.0603968	0.0693636	154.2	0.0278522	0.0340318	154.2	0.0135091	0.0203593	154.2	0.0103619	0	154.2	0.00482359	0		154.2	0.194762	0.191122	154.2	0.14608	0.143107	154.2	0.086833	0.101418	154.2	0.0451865	0.058249	154.2	0.020208	0	154.2	0.0124014	0	154.2	0.00570149	0		154.2	0.108351	0	154.2	0.0991132	0.0953359
154.4	0.150911	0.147699	154.4	0.108003	0.108461	154.4	0.0610821	0.0694336	154.4	0.0278949	0.0340708	154.4	0.0136167	0.0203841	154.4	0.0103896	0	154.4	0.00481049	0		154.4	0.195077	0.191189	154.4	0.14615	0.143209	154.4	0.0878972	0.101517	154.4	0.0457111	0.0583146	154.4	0.0205507	0	154.4	0.0125831	0	154.4	0.00564189	0		154.4	0.108615	0	154.4	0.0987657	0.0953383
154.6	0.151453	0.147762	154.6	0.109011	0.108544	154.6	0.061182	0.0695036	154.6	0.0277385	0.0341098	154.6	0.0138738	0.0204089	154.6	0.0106845	0	154.6	0.00457561	0		154.6	0.195987	0.191256	154.6	0.145653	0.14331	154.6	0.0882775	0.101615	154.6	0.0455156	0.0583802	154.6	0.0205223	0	154.6	0.0128326	0	154.6	0.00571798	0		154.6	0.109032	0	154.6	0.0985562	0.0953408
154.8	0.15179	0.147825	154.8	0.109222	0.108628	154.8	0.0615379	0.0695736	154.8	0.0277822	0.0341489	154.8	0.0144185	0.0204338	154.8	0.0110593	0	154.8	0.00445241	0		154.8	0.196642	0.191323	154.8	0.146243	0.143411	154.8	0.0890804	0.101714	154.8	0.0459722	0.0584457	154.8	0.0212678	0	154.8	0.0130726	0	154.8	0.00606936	0		154.8	0.109176	0	154.8	0.0985006	0.0953432
155	0.151646	0.147887	155	0.109091	0.108711	155	0.0614903	0.0696435	155	0.0275889	0.0341879	155	0.0141118	0.0204586	155	0.0111254	0	155	0.00424219	0		155	0.196698	0.19139	155	0.146536	0.143512	155	0.0887984	0.101812	155	0.0467973	0.0585112	155	0.0213035	0	155	0.0131856	0	155	0.00609648	0		155	0.109582	0	155	0.0983877	0.0953455
155.2	0.15168	0.14795	155.2	0.109924	0.108794	155.2	0.0618982	0.0697134	155.2	0.0274455	0.0342269	155.2	0.0142169	0.0204835	155.2	0.0118594	0	155.2	0.00425456	0		155.2	0.196682	0.191457	155.2	0.147001	0.143613	155.2	0.0890453	0.10191	155.2	0.0475333	0.0585767	155.2	0.0217937	0	155.2	0.0137187	0	155.2	0.00643094	0		155.2	0.10986	0	155.2	0.0971465	0.0953479
155.4	0.151259	0.148012	155.4	0.110315	0.108877	155.4	0.0619394	0.0697832	155.4	0.0267274	0.0342658	155.4	0.0138254	0.0205083	155.4	0.0115233	0	155.4	0.00394909	0		155.4	0.196809	0.191523	155.4	0.146937	0.143714	155.4	0.0888595	0.102008	155.4	0.0475444	0.0586422	155.4	0.0215646	0	155.4	0.0129186	0	155.4	0.00639277	0		155.4	0.109246	0	155.4	0.0965121	0.0953502
155.6	0.151854	0.148074	155.6	0.110741	0.10896	155.6	0.0626338	0.069853	155.6	0.0275813	0.0343048	155.6	0.0141005	0.0205331	155.6	0.0126648	0	155.6	0.00494719	0		155.6	0.197048	0.191589	155.6	0.147512	0.143815	155.6	0.0892484	0.102106	155.6	0.0472354	0.0587076	155.6	0.0217583	0	155.6	0.012983	0	155.6	0.00601068	0		155.6	0.109088	0	155.6	0.0963356	0.0953526
155.8	0.152137	0.148136	155.8	0.111041	0.109043	155.8	0.0630968	0.0699227	155.8	0.0278679	0.0343438	155.8	0.0141418	0.0205579	155.8	0.0130473	0	155.8	0.00515096	0		155.8	0.197525	0.191655	155.8	0.147474	0.143915	155.8	0.08907	0.102204	155.8	0.0469316	0.058773	155.8	0.0220847	0	155.8	0.0126064	0	155.8	0.00584334	0		155.8	0.109757	0	155.8	0.0961629	0.0953549
156	0.151648	0.148197	156	0.111107	0.109126	156	0.0630329	0.0699924	156	0.0280767	0.0343827	156	0.0137353	0.0205828	156	0.0128067	0	156	0.00517203	0		156	0.197054	0.191721	156	0.147086	0.144016	156	0.0890042	0.102302	156	0.0467681	0.0588384	156	0.021315	0	156	0.011771	0	156	0.0052477	0		156	0.109697	0	156	0.096226	0.0953572
156.2	0.151008	0.148259	156.2	0.111094	0.109209	156.2	0.0626833	0.0700621	156.2	0.0279015	0.0344216	156.2	0.0134452	0.0206076	156.2	0.0125517	0	156.2	0.00447438	0		156.2	0.196851	0.191787	156.2	0.146822	0.144116	156.2	0.0887667	0.1024	156.2	0.0465984	0.0589038	156.2	0.020468	0	156.2	0.011268	0	156.2	0.00458237	0		156.2	0.110071	0	156.2	0.0966007	0.0953594
156.4	0.150509	0.14832	156.4	0.110625	0.109291	156.4	0.0619351	0.0701317	156.4	0.0274004	0.0344606	156.4	0.0123703	0.0206324	156.4	0.0119677	0	156.4	0.00398489	0		156.4	0.196934	0.191852	156.4	0.14667	0.144216	156.4	0.0884493	0.102498	156.4	0.0457813	0.0589691	156.4	0.0200686	0	156.4	0.011201	0	156.4	0.00441125	0		156.4	0.10936	0	156.4	0.0963799	0.0953617
156.6	0.150046	0.148382	156.6	0.110184	0.109374	156.6	0.0614098	0.0702012	156.6	0.026418	0.0344995	156.6	0.0120097	0.0206572	156.6	0.0111352	0	156.6	0.00297825	0		156.6	0.196899	0.191918	156.6	0.146481	0.144316	156.6	0.0880735	0.102596	156.6	0.0458838	0.0590344	156.6	0.0200022	0	156.6	0.0111328	0	156.6	0.00479838	0		156.6	0.10902	0	156.6	0.0964293	0.0953639
156.8	0.150183	0.148443	156.8	0.110929	0.109456	156.8	0.061939	0.0702707	156.8	0.027017	0.0345384	156.8	0.0124991	0.020682	156.8	0.0116802	0	156.8	0.00344764	0		156.8	0.197095	0.191983	156.8	0.146666	0.144415	156.8	0.0880677	0.102693	156.8	0.0457643	0.0590997	156.8	0.0198445	0	156.8	0.011209	0	156.8	0.00475358	0		156.8	0.108553	0	156.8	0.0969954	0.0953662
157	0.150425	0.148504	157	0.110789	0.109538	157	0.0617247	0.0703402	157	0.0268627	0.0345772	157	0.01293	0.0207068	157	0.0119123	0	157	0.00353893	0		157	0.19746	0.192048	157	0.147174	0.144515	157	0.0884544	0.102791	157	0.0459867	0.059165	157	0.0200803	0	157	0.0113145	0	157	0.00472987	0		157	0.108436	0	157	0.097761	0.0953684
157.2	0.150441	0.148564	157.2	0.110171	0.10962	157.2	0.0615541	0.0704097	157.2	0.0268757	0.0346161	157.2	0.0129814	0.0207316	157.2	0.0111694	0	157.2	0.00370186	0		157.2	0.19735	0.192112	157.2	0.14762	0.144615	157.2	0.0889374	0.102888	157.2	0.0462629	0.0592303	157.2	0.0205349	0	157.2	0.0118683	0	157.2	0.00465518	0		157.2	0.108608	0	157.2	0.0986419	0.0953706
157.4	0.150555	0.148625	157.4	0.110672	0.109702	157.4	0.0619244	0.0704791	157.4	0.0264739	0.034655	157.4	0.0137913	0.0207564	157.4	0.0112391	0	157.4	0.00441186	0		157.4	0.197984	0.192177	157.4	0.14794	0.144714	157.4	0.0896223	0.102986	157.4	0.0465084	0.0592955	157.4	0.0212037	0	157.4	0.0121068	0	157.4	0.00464694	0		157.4	0.109316	0	157.4	0.099587	0.0953727
157.6	0.15108	0.148686	157.6	0.110798	0.109784	157.6	0.0618358	0.0705484	157.6	0.026738	0.0346938	157.6	0.0139758	0.0207812	157.6	0.0116621	0	157.6	0.00472291	0		157.6	0.197621	0.192241	157.6	0.147853	0.144813	157.6	0.0897329	0.103083	157.6	0.0461496	0.0593607	157.6	0.0210939	0	157.6	0.0126917	0	157.6	0.00408009	0		157.6	0.109564	0	157.6	0.0999587	0.0953749
157.8	0.150865	0.148746	157.8	0.110584	0.109866	157.8	0.0613139	0.0706177	157.8	0.026485	0.0347326	157.8	0.0139366	0.0208059	157.8	0.0112244	0	157.8	0.00483629	0		157.8	0.19733	0.192305	157.8	0.146782	0.144912	157.8	0.0894332	0.103181	157.8	0.0456144	0.0594259	157.8	0.0209202	0	157.8	0.0122562	0	157.8	0.00382775	0		157.8	0.109701	0	157.8	0.100284	0.095377
158	0.151521	0.148806	158	0.110582	0.109948	158	0.0614719	0.070687	158	0.0272185	0.0347715	158	0.0144871	0.0208307	158	0.0121516	0	158	0.00539745	0		158	0.197583	0.192369	158	0.146869	0.145011	158	0.089823	0.103278	158	0.0457593	0.059491	158	0.0206115	0	158	0.0124087	0	158	0.00366375	0		158	0.109892	0	158	0.100105	0.0953792
158.2	0.152142	0.148866	158.2	0.110655	0.11003	158.2	0.0612492	0.0707562	158.2	0.0270621	0.0348103	158.2	0.014344	0.0208555	158.2	0.0122631	0	158.2	0.00572729	0		158.2	0.198128	0.192433	158.2	0.147252	0.14511	158.2	0.0905247	0.103375	158.2	0.0468277	0.0595562	158.2	0.0212428	0	158.2	0.0130271	0	158.2	0.00401843	0		158.2	0.109845	0	158.2	0.0999422	0.0953813
158.4	0.15267	0.148926	158.4	0.111537	0.110111	158.4	0.0617826	0.0708254	158.4	0.0276209	0.0348491	158.4	0.0146286	0.0208803	158.4	0.0124143	0	158.4	0.00596775	0		158.4	0.198293	0.192497	158.4	0.147575	0.145208	158.4	0.0918542	0.103472	158.4	0.0471194	0.0596213	158.4	0.0219827	0	158.4	0.0133481	0	158.4	0.00450556	0		158.4	0.110136	0	158.4	0.100488	0.0953834
158.6	0.152613	0.148986	158.6	0.111757	0.110193	158.6	0.0617878	0.0708945	158.6	0.0277443	0.0348879	158.6	0.0147525	0.020905	158.6	0.0128588	0	158.6	0.005644	0		158.6	0.198773	0.19256	158.6	0.147777	0.145307	158.6	0.0921359	0.103569	158.6	0.0469769	0.0596864	158.6	0.0220747	0	158.6	0.0138176	0	158.6	0.00479406	0		158.6	0.110716	0	158.6	0.100156	0.0953855
158.8	0.153346	0.149045	158.8	0.111943	0.110274	158.8	0.0624499	0.0709636	158.8	0.0284971	0.0349266	158.8	0.0150323	0.0209298	158.8	0.0133423	0	158.8	0.00599253	0		158.8	0.198144	0.192624	158.8	0.147945	0.145405	158.8	0.0922392	0.103666	158.8	0.0471928	0.0597515	158.8	0.0222697	0	158.8	0.0133499	0	158.8	0.00436119	0		158.8	0.110265	0	158.8	0.100222	0.0953875
159	0.153681	0.149105	159	0.112187	0.110355	159	0.0627374	0.0710326	159	0.0282409	0.0349654	159	0.0150907	0.0209546	159	0.0135091	0	159	0.00655557	0		159	0.19751	0.192687	159	0.147348	0.145503	159	0.0920057	0.103763	159	0.0466986	0.0598165	159	0.0216582	0	159	0.0131217	0	159	0.0042254	0		159	0.109832	0	159	0.0998575	0.0953896
159.2	0.153918	0.149164	159.2	0.112813	0.110436	159.2	0.0630665	0.0711016	159.2	0.027958	0.0350041	159.2	0.0158686	0.0209793	159.2	0.0137716	0	159.2	0.00710203	0		159.2	0.196763	0.19275	159.2	0.146791	0.145601	159.2	0.0914459	0.10386	159.2	0.0455464	0.0598815	159.2	0.0206878	0	159.2	0.0127164	0	159.2	0.00300043	0		159.2	0.10943	0	159.2	0.0992469	0.0953916
159.4	0.154241	0.149223	159.4	0.112927	0.110517	159.4	0.0634546	0.0711706	159.4	0.0279685	0.0350429	159.4	0.016355	0.0210041	159.4	0.0136693	0	159.4	0.00715656	0		159.4	0.196668	0.192812	159.4	0.147171	0.145699	159.4	0.0913871	0.103956	159.4	0.0452761	0.0599465	159.4	0.0208162	0	159.4	0.0125893	0	159.4	0.00258006	0		159.4	0.108884	0	159.4	0.0987822	0.0953936
159.6	0.154502	0.149282	159.6	0.113378	0.110598	159.6	0.0635949	0.0712395	159.6	0.0285749	0.0350816	159.6	0.0166332	0.0210288	159.6	0.0140806	0	159.6	0.00768462	0		159.6	0.196106	0.192875	159.6	0.147049	0.145797	159.6	0.0910291	0.104053	159.6	0.0449968	0.0600115	159.6	0.0203441	0	159.6	0.0125	0	159.6	0.00222419	0		159.6	0.108267	0	159.6	0.0980439	0.0953956
159.8	0.154331	0.149341	159.8	0.113559	0.110679	159.8	0.0634058	0.0713084	159.8	0.0280749	0.0351203	159.8	0.0165857	0.0210536	159.8	0.0140294	0	159.8	0.00726609	0		159.8	0.196565	0.192937	159.8	0.147511	0.145895	159.8	0.0914734	0.10415	159.8	0.0454487	0.0600764	159.8	0.0208261	0	159.8	0.0128201	0	159.8	0.00283567	0		159.8	0.107929	0	159.8	0.0971859	0.0953976
160	0.153949	0.1494	160	0.113112	0.11076	160	0.0634305	0.0713772	160	0.0275295	0.035159	160	0.0162462	0.0210783	160	0.0136898	0	160	0.00695264	0		160	0.19659	0.192999	160	0.14767	0.145992	160	0.0916222	0.104246	160	0.0460058	0.0601414	160	0.0208523	0	160	0.0131647	0	160	0.00327728	0		160	0.107317	0	160	0.0968226	0.0953996
160.2	0.154018	0.149458	160.2	0.112955	0.11084	160.2	0.0636818	0.071446	160.2	0.0274835	0.0351977	160.2	0.0168085	0.021103	160.2	0.0137741	0	160.2	0.00647438	0		160.2	0.196807	0.193061	160.2	0.148106	0.14609	160.2	0.0914377	0.104343	160.2	0.0463924	0.0602063	160.2	0.0204058	0	160.2	0.0131864	0	160.2	0.00343927	0		160.2	0.10719	0	160.2	0.096472	0.0954016
160.4	0.154129	0.149517	160.4	0.113089	0.110921	160.4	0.0640959	0.0715147	160.4	0.0276357	0.0352364	160.4	0.0170327	0.0211278	160.4	0.01351	0	160.4	0.00658889	0		160.4	0.19682	0.193123	160.4	0.148722	0.146187	160.4	0.0916021	0.104439	160.4	0.0466757	0.0602711	160.4	0.0203802	0	160.4	0.0132394	0	160.4	0.00367829	0		160.4	0.106612	0	160.4	0.096142	0.0954035
160.6	0.153226	0.149575	160.6	0.113352	0.111001	160.6	0.0641252	0.0715834	160.6	0.0274072	0.0352751	160.6	0.0170743	0.0211525	160.6	0.012858	0	160.6	0.00594943	0		160.6	0.197484	0.193185	160.6	0.149061	0.146284	160.6	0.0918931	0.104535	160.6	0.0473827	0.060336	160.6	0.0210945	0	160.6	0.0133946	0	160.6	0.00424289	0		160.6	0.106451	0	160.6	0.0965881	0.0954055
160.8	0.153084	0.149633	160.8	0.113403	0.111082	160.8	0.0644483	0.0716521	160.8	0.0276527	0.0353137	160.8	0.0170201	0.0211772	160.8	0.0123763	0	160.8	0.0062248	0		160.8	0.198083	0.193246	160.8	0.149501	0.146381	160.8	0.0925541	0.104632	160.8	0.0479689	0.0604008	160.8	0.0213685	0	160.8	0.0137283	0	160.8	0.00442453	0		160.8	0.107092	0	160.8	0.0970899	0.0954074
161	0.153045	0.149691	161	0.11261	0.111162	161	0.0642865	0.0717207	161	0.027713	0.0353523	161	0.0167358	0.021202	161	0.0114795	0	161	0.00633246	0		161	0.198733	0.193308	161	0.149993	0.146478	161	0.092209	0.104728	161	0.0480714	0.0604656	161	0.0215968	0	161	0.0137689	0	161	0.00492315	0		161	0.106712	0	161	0.0968403	0.0954093
161.2	0.152691	0.149749	161.2	0.11226	0.111242	161.2	0.0639437	0.0717893	161.2	0.0277811	0.035391	161.2	0.0167923	0.0212267	161.2	0.0108352	0	161.2	0.00633429	0		161.2	0.198975	0.193369	161.2	0.149924	0.146574	161.2	0.0927429	0.104824	161.2	0.0483682	0.0605304	161.2	0.0216118	0	161.2	0.014105	0	161.2	0.00528805	0		161.2	0.107191	0	161.2	0.0967581	0.0954112
161.4	0.152023	0.149807	161.4	0.11275	0.111322	161.4	0.0636414	0.0718578	161.4	0.0278084	0.0354296	161.4	0.0174149	0.0212514	161.4	0.0113275	0	161.4	0.00652433	0		161.4	0.199728	0.19343	161.4	0.150788	0.146671	161.4	0.0932503	0.10492	161.4	0.0489163	0.0605952	161.4	0.0220088	0	161.4	0.0143338	0	161.4	0.00557832	0		161.4	0.108364	0	161.4	0.0968287	0.0954131
161.6	0.151414	0.149864	161.6	0.112501	0.111402	161.6	0.063311	0.0719263	161.6	0.0277488	0.0354682	161.6	0.0169465	0.0212761	161.6	0.0112345	0	161.6	0.00608386	0		161.6	0.199878	0.193491	161.6	0.151013	0.146767	161.6	0.0930688	0.105016	161.6	0.0493833	0.0606599	161.6	0.0223296	0	161.6	0.0145361	0	161.6	0.00579182	0		161.6	0.108399	0	161.6	0.0965966	0.0954149
161.8	0.150659	0.149922	161.8	0.112217	0.111482	161.8	0.0628336	0.0719947	161.8	0.0275679	0.0355068	161.8	0.0166837	0.0213008	161.8	0.0110473	0	161.8	0.00613913	0		161.8	0.199928	0.193551	161.8	0.150711	0.146863	161.8	0.09285	0.105112	161.8	0.0486877	0.0607246	161.8	0.0226869	0	161.8	0.0137786	0	161.8	0.0060303	0		161.8	0.108808	0	161.8	0.0963332	0.0954168
162	0.150803	0.149979	162	0.112443	0.111562	162	0.0633024	0.0720631	162	0.0282373	0.0355454	162	0.0171811	0.0213255	162	0.0116027	0	162	0.00657239	0		162	0.200055	0.193612	162	0.151075	0.14696	162	0.0927804	0.105208	162	0.0487035	0.0607893	162	0.0224906	0	162	0.0138174	0	162	0.00623204	0		162	0.109018	0	162	0.0966466	0.0954186
162.2	0.151023	0.150036	162.2	0.112773	0.111641	162.2	0.0637346	0.0721315	162.2	0.0285156	0.0355839	162.2	0.0171714	0.0213502	162.2	0.0113747	0	162.2	0.00639556	0		162.2	0.200043	0.193672	162.2	0.150977	0.147056	162.2	0.0926727	0.105304	162.2	0.0487668	0.060854	162.2	0.0226148	0	162.2	0.0138894	0	162.2	0.00615033	0		162.2	0.109618	0	162.2	0.0977937	0.0954204
162.4	0.151132	0.150093	162.4	0.113402	0.111721	162.4	0.0642699	0.0721998	162.4	0.0289572	0.0356225	162.4	0.0173318	0.0213749	162.4	0.0120671	0	162.4	0.00589595	0		162.4	0.199548	0.193732	162.4	0.150506	0.147151	162.4	0.0928254	0.105399	162.4	0.0484784	0.0609187	162.4	0.0221441	0	162.4	0.0135838	0	162.4	0.00593439	0		162.4	0.11006	0	162.4	0.0982388	0.0954222
162.6	0.151225	0.15015	162.6	0.113813	0.1118	162.6	0.0646621	0.0722681	162.6	0.0293059	0.035661	162.6	0.0178254	0.0213996	162.6	0.0124539	0	162.6	0.00605338	0		162.6	0.199453	0.193792	162.6	0.150509	0.147247	162.6	0.0928285	0.105495	162.6	0.0483297	0.0609833	162.6	0.0218647	0	162.6	0.0138833	0	162.6	0.00571396	0		162.6	0.110103	0	162.6	0.0979852	0.095424
162.8	0.151568	0.150206	162.8	0.114327	0.111879	162.8	0.06505	0.0723363	162.8	0.0299641	0.0356996	162.8	0.0180985	0.0214243	162.8	0.0125249	0	162.8	0.00632814	0		162.8	0.198363	0.193852	162.8	0.149314	0.147343	162.8	0.0920702	0.10559	162.8	0.0476202	0.0610479	162.8	0.0211251	0	162.8	0.0132377	0	162.8	0.00501068	0		162.8	0.109508	0	162.8	0.098682	0.0954258
163	0.151994	0.150263	163	0.114527	0.111959	163	0.065357	0.0724045	163	0.0300691	0.0357381	163	0.0187348	0.021449	163	0.012778	0	163	0.00683081	0		163	0.198074	0.193911	163	0.148923	0.147438	163	0.0924709	0.105686	163	0.0479448	0.0611125	163	0.0210543	0	163	0.0137748	0	163	0.00477833	0		163	0.109889	0	163	0.0989603	0.0954276
163.2	0.151583	0.150319	163.2	0.114723	0.112038	163.2	0.0647872	0.0724727	163.2	0.0298053	0.0357766	163.2	0.0188422	0.0214736	163.2	0.0126441	0	163.2	0.00639423	0		163.2	0.197523	0.193971	163.2	0.148312	0.147533	163.2	0.0915982	0.105781	163.2	0.0471404	0.061177	163.2	0.0207531	0	163.2	0.0132237	0	163.2	0.00421911	0		163.2	0.110532	0	163.2	0.0992934	0.0954294
163.4	0.151516	0.150376	163.4	0.114606	0.112117	163.4	0.064435	0.0725408	163.4	0.0295348	0.0358151	163.4	0.0183475	0.0214983	163.4	0.0127738	0	163.4	0.00617687	0		163.4	0.197624	0.19403	163.4	0.148958	0.147629	163.4	0.0917904	0.105877	163.4	0.0477495	0.0612416	163.4	0.021579	0	163.4	0.0139684	0	163.4	0.00454931	0		163.4	0.10954	0	163.4	0.0989147	0.0954311
163.6	0.151493	0.150432	163.6	0.114489	0.112196	163.6	0.064227	0.0726088	163.6	0.0291609	0.0358536	163.6	0.0180875	0.021523	163.6	0.0130742	0	163.6	0.00595509	0		163.6	0.197636	0.194089	163.6	0.149296	0.147724	163.6	0.0920211	0.105972	163.6	0.0476931	0.0613061	163.6	0.0213312	0	163.6	0.0140295	0	163.6	0.00494558	0		163.6	0.108882	0	163.6	0.0984756	0.0954328
163.8	0.151427	0.150488	163.8	0.113961	0.112275	163.8	0.064246	0.0726768	163.8	0.0286515	0.0358921	163.8	0.0180375	0.0215477	163.8	0.0133217	0	163.8	0.00608905	0		163.8	0.198271	0.194148	163.8	0.14934	0.147818	163.8	0.0927397	0.106067	163.8	0.0481834	0.0613705	163.8	0.0213778	0	163.8	0.0143115	0	163.8	0.00520833	0		163.8	0.10837	0	163.8	0.0983632	0.0954346
164	0.151439	0.150544	164	0.113756	0.112353	164	0.0644603	0.0727448	164	0.0285554	0.0359305	164	0.0172799	0.0215723	164	0.0132414	0	164	0.0060206	0		164	0.197794	0.194206	164	0.148928	0.147913	164	0.0928799	0.106162	164	0.0482195	0.061435	164	0.0212453	0	164	0.0141625	0	164	0.00497584	0		164	0.108335	0	164	0.0984144	0.0954363
164.2	0.151844	0.150599	164.2	0.113788	0.112432	164.2	0.064791	0.0728128	164.2	0.0287441	0.035969	164.2	0.0172251	0.021597	164.2	0.013541	0	164.2	0.00613974	0		164.2	0.197241	0.194265	164.2	0.149099	0.148008	164.2	0.0926319	0.106258	164.2	0.0478874	0.0614994	164.2	0.0207361	0	164.2	0.014318	0	164.2	0.00501985	0		164.2	0.10813	0	164.2	0.0982521	0.095438
164.4	0.151707	0.150655	164.4	0.113757	0.112511	164.4	0.0646243	0.0728807	164.4	0.0286344	0.0360074	164.4	0.0161939	0.0216216	164.4	0.013249	0	164.4	0.00573169	0		164.4	0.198179	0.194323	164.4	0.149841	0.148102	164.4	0.0933003	0.106353	164.4	0.048427	0.0615639	164.4	0.0214755	0	164.4	0.0146427	0	164.4	0.00546602	0		164.4	0.108037	0	164.4	0.0984018	0.0954396
164.6	0.152107	0.15071	164.6	0.113932	0.112589	164.6	0.0647208	0.0729485	164.6	0.0286112	0.0360458	164.6	0.0156541	0.0216463	164.6	0.0132143	0	164.6	0.00602897	0		164.6	0.198678	0.194382	164.6	0.150157	0.148197	164.6	0.0939975	0.106448	164.6	0.0494125	0.0616283	164.6	0.0223167	0	164.6	0.0148117	0	164.6	0.00619546	0		164.6	0.108372	0	164.6	0.0990342	0.0954413
164.8	0.152449	0.150766	164.8	0.113511	0.112667	164.8	0.064709	0.0730163	164.8	0.029241	0.0360842	164.8	0.0157856	0.0216709	164.8	0.0133111	0	164.8	0.00641287	0		164.8	0.199095	0.19444	164.8	0.15083	0.148291	164.8	0.0945826	0.106542	164.8	0.0498057	0.0616926	164.8	0.0224512	0	164.8	0.015115	0	164.8	0.00650931	0		164.8	0.108846	0	164.8	0.0989903	0.095443
165	0.152485	0.150821	165	0.112896	0.112746	165	0.0642996	0.0730841	165	0.0301027	0.0361226	165	0.0157796	0.0216956	165	0.0137477	0	165	0.00676872	0		165	0.198654	0.194498	165	0.150925	0.148385	165	0.0941865	0.106637	165	0.0492139	0.061757	165	0.0226194	0	165	0.0147927	0	165	0.00660892	0		165	0.107944	0	165	0.0981208	0.0954446
165.2	0.152564	0.150876	165.2	0.113078	0.112824	165.2	0.0641004	0.0731518	165.2	0.0300064	0.036161	165.2	0.0158019	0.0217202	165.2	0.0140794	0	165.2	0.00719406	0		165.2	0.198117	0.194555	165.2	0.15055	0.148479	165.2	0.094309	0.106732	165.2	0.0490545	0.0618213	165.2	0.0221869	0	165.2	0.0144717	0	165.2	0.00644664	0		165.2	0.108804	0	165.2	0.0977345	0.0954463
165.4	0.152724	0.150931	165.4	0.113887	0.112902	165.4	0.0648986	0.0732195	165.4	0.030156	0.0361994	165.4	0.0162707	0.0217449	165.4	0.0145152	0	165.4	0.00744918	0		165.4	0.198505	0.194613	165.4	0.15168	0.148573	165.4	0.0948288	0.106827	165.4	0.050013	0.0618856	165.4	0.0226708	0	165.4	0.0150203	0	165.4	0.00687874	0		165.4	0.109192	0	165.4	0.0976667	0.0954479
165.6	0.152666	0.150985	165.6	0.114064	0.11298	165.6	0.0650945	0.0732871	165.6	0.0303871	0.0362378	165.6	0.0159941	0.0217695	165.6	0.0141629	0	165.6	0.00751911	0		165.6	0.198601	0.19467	165.6	0.151976	0.148666	165.6	0.0949086	0.106921	165.6	0.050181	0.0619499	165.6	0.0229838	0	165.6	0.0151043	0	165.6	0.00777275	0		165.6	0.108998	0	165.6	0.0974814	0.0954495
165.8	0.152418	0.15104	165.8	0.113936	0.113058	165.8	0.0650563	0.0733547	165.8	0.0300662	0.0362761	165.8	0.0162094	0.0217941	165.8	0.0138376	0	165.8	0.00786471	0		165.8	0.198455	0.194727	165.8	0.152606	0.14876	165.8	0.0947656	0.107016	165.8	0.0495167	0.0620141	165.8	0.0231209	0	165.8	0.0149636	0	165.8	0.00826267	0		165.8	0.108895	0	165.8	0.097342	0.0954511
166	0.152681	0.151094	166	0.11427	0.113135	166	0.0656576	0.0734223	166	0.0301611	0.0363145	166	0.0164539	0.0218187	166	0.0134348	0	166	0.00782283	0		166	0.198711	0.194785	166	0.153872	0.148853	166	0.0955683	0.10711	166	0.0506182	0.0620784	166	0.0232935	0	166	0.0155611	0	166	0.00893057	0		166	0.107967	0	166	0.0972926	0.0954527
166.2	0.153361	0.151149	166.2	0.11448	0.113213	166.2	0.066145	0.0734898	166.2	0.0303793	0.0363528	166.2	0.0170631	0.0218434	166.2	0.0136238	0	166.2	0.00765397	0		166.2	0.198987	0.194841	166.2	0.154687	0.148946	166.2	0.095972	0.107205	166.2	0.0505355	0.0621426	166.2	0.0240669	0	166.2	0.0160838	0	166.2	0.00913422	0		166.2	0.108069	0	166.2	0.0972086	0.0954542
166.4	0.153213	0.151203	166.4	0.114945	0.113291	166.4	0.0664361	0.0735573	166.4	0.0303308	0.0363911	166.4	0.0175433	0.021868	166.4	0.0136847	0	166.4	0.00762314	0		166.4	0.199232	0.194898	166.4	0.155715	0.14904	166.4	0.0967074	0.107299	166.4	0.0507547	0.0622068	166.4	0.0245866	0	166.4	0.0164495	0	166.4	0.00999394	0		166.4	0.10766	0	166.4	0.0965696	0.0954558
166.6	0.153473	0.151257	166.6	0.115209	0.113368	166.6	0.0666711	0.0736247	166.6	0.031134	0.0364294	166.6	0.0181004	0.0218926	166.6	0.0135072	0	166.6	0.00848304	0		166.6	0.199054	0.194955	166.6	0.15654	0.149132	166.6	0.0969352	0.107393	166.6	0.0510013	0.0622709	166.6	0.0251563	0	166.6	0.0169115	0	166.6	0.010193	0		166.6	0.107456	0	166.6	0.0966726	0.0954574
166.8	0.153085	0.151311	166.8	0.114831	0.113446	166.8	0.0664193	0.0736921	166.8	0.0308438	0.0364677	166.8	0.0179255	0.0219172	166.8	0.012764	0	166.8	0.00767426	0		166.8	0.198401	0.195011	166.8	0.155863	0.149225	166.8	0.0966051	0.107488	166.8	0.0503582	0.0623351	166.8	0.0247586	0	166.8	0.0166673	0	166.8	0.00980994	0		166.8	0.108061	0	166.8	0.0970025	0.0954589
167	0.153395	0.151365	167	0.114816	0.113523	167	0.0661321	0.0737594	167	0.0304601	0.036506	167	0.0179625	0.0219418	167	0.0124206	0	167	0.0073458	0		167	0.198501	0.195067	167	0.156235	0.149318	167	0.0969419	0.107582	167	0.0509338	0.0623992	167	0.025517	0	167	0.0167204	0	167	0.00992386	0		167	0.108818	0	167	0.0969207	0.0954604
167.2	0.152753	0.151418	167.2	0.114656	0.1136	167.2	0.0653471	0.0738267	167.2	0.0299711	0.0365443	167.2	0.0174532	0.0219664	167.2	0.0119096	0	167.2	0.0068613	0		167.2	0.198689	0.195123	167.2	0.156295	0.149411	167.2	0.097191	0.107676	167.2	0.0508214	0.0624633	167.2	0.0257062	0	167.2	0.0167803	0	167.2	0.0105406	0		167.2	0.108779	0	167.2	0.0964998	0.095462
167.4	0.153317	0.151472	167.4	0.114421	0.113677	167.4	0.0653745	0.073894	167.4	0.0294882	0.0365825	167.4	0.0173734	0.021991	167.4	0.0121151	0	167.4	0.00662155	0		167.4	0.199013	0.195179	167.4	0.156938	0.149503	167.4	0.0981809	0.10777	167.4	0.0515894	0.0625273	167.4	0.0259605	0	167.4	0.0173507	0	167.4	0.0105053	0		167.4	0.107986	0	167.4	0.0965133	0.0954635
167.6	0.153281	0.151525	167.6	0.114741	0.113754	167.6	0.0658892	0.0739612	167.6	0.0293733	0.0366208	167.6	0.0172354	0.0220156	167.6	0.0125428	0	167.6	0.00665272	0		167.6	0.199472	0.195235	167.6	0.156651	0.149595	167.6	0.0984952	0.107864	167.6	0.0519296	0.0625914	167.6	0.0261328	0	167.6	0.0173907	0	167.6	0.0104547	0		167.6	0.107721	0	167.6	0.0960114	0.095465
167.8	0.15315	0.151579	167.8	0.114868	0.113831	167.8	0.0658806	0.0740284	167.8	0.0295776	0.036659	167.8	0.0169689	0.0220402	167.8	0.0124244	0	167.8	0.0064471	0		167.8	0.199872	0.195291	167.8	0.156319	0.149688	167.8	0.0987692	0.107958	167.8	0.0521752	0.0626554	167.8	0.0261472	0	167.8	0.0174771	0	167.8	0.0105282	0		167.8	0.108021	0	167.8	0.0957291	0.0954664
168	0.153446	0.151632	168	0.115432	0.113908	168	0.065969	0.0740955	168	0.0297652	0.0366972	168	0.0165163	0.0220648	168	0.0130182	0	168	0.00654618	0		168	0.199745	0.195346	168	0.155707	0.14978	168	0.0993211	0.108051	168	0.0522639	0.0627194	168	0.0264691	0	168	0.0178747	0	168	0.0105947	0		168	0.108941	0	168	0.0966658	0.0954679
168.2	0.15278	0.151685	168.2	0.114583	0.113984	168.2	0.0655703	0.0741626	168.2	0.0290093	0.0367354	168.2	0.0156286	0.0220894	168.2	0.0128077	0	168.2	0.00627168	0		168.2	0.199721	0.195402	168.2	0.156167	0.149872	168.2	0.0990794	0.108145	168.2	0.0527223	0.0627834	168.2	0.0265334	0	168.2	0.0178642	0	168.2	0.0107148	0		168.2	0.109484	0	168.2	0.0975217	0.0954694
168.4	0.152666	0.151738	168.4	0.113977	0.114061	168.4	0.0644419	0.0742296	168.4	0.0288453	0.0367736	168.4	0.0150754	0.0221139	168.4	0.0125848	0	168.4	0.00568465	0		168.4	0.200136	0.195457	168.4	0.15602	0.149963	168.4	0.0990658	0.108239	168.4	0.0535281	0.0628474	168.4	0.0265694	0	168.4	0.017357	0	168.4	0.010334	0		168.4	0.110093	0	168.4	0.098176	0.0954708
168.6	0.152671	0.15179	168.6	0.114454	0.114138	168.6	0.0645428	0.0742967	168.6	0.0293865	0.0368118	168.6	0.0154504	0.0221385	168.6	0.0125815	0	168.6	0.00601187	0		168.6	0.199468	0.195512	168.6	0.155402	0.150055	168.6	0.0989816	0.108332	168.6	0.0537762	0.0629113	168.6	0.0262323	0	168.6	0.0168378	0	168.6	0.00990524	0		168.6	0.111246	0	168.6	0.099117	0.0954723
168.8	0.152177	0.151843	168.8	0.114549	0.114214	168.8	0.0642582	0.0743636	168.8	0.0299521	0.03685	168.8	0.0156299	0.0221631	168.8	0.0125997	0	168.8	0.00623985	0		168.8	0.198755	0.195566	168.8	0.155052	0.150147	168.8	0.0979861	0.108426	168.8	0.0533778	0.0629752	168.8	0.0256131	0	168.8	0.0164361	0	168.8	0.00902528	0		168.8	0.111249	0	168.8	0.0989185	0.0954737
169	0.152162	0.151895	169	0.114532	0.11429	169	0.0642206	0.0744305	169	0.0300642	0.0368881	169	0.0153261	0.0221877	169	0.0127377	0	169	0.00624784	0		169	0.197881	0.195621	169	0.154663	0.150238	169	0.0979434	0.108519	169	0.0532306	0.0630391	169	0.0253241	0	169	0.0161714	0	169	0.0090614	0		169	0.11157	0	169	0.0993018	0.0954751
169.2	0.152857	0.151948	169.2	0.115119	0.114367	169.2	0.064594	0.0744974	169.2	0.0300069	0.0369263	169.2	0.0156669	0.0222122	169.2	0.0127846	0	169.2	0.00643368	0		169.2	0.197663	0.195676	169.2	0.154358	0.150329	169.2	0.0971926	0.108613	169.2	0.0534718	0.0631029	169.2	0.0247536	0	169.2	0.0157813	0	169.2	0.00874963	0		169.2	0.112063	0	169.2	0.0995235	0.0954765
169.4	0.153167	0.152	169.4	0.115955	0.114443	169.4	0.0653435	0.0745643	169.4	0.0305273	0.0369644	169.4	0.0164215	0.0222368	169.4	0.0132947	0	169.4	0.00669461	0		169.4	0.197948	0.19573	169.4	0.154577	0.15042	169.4	0.097721	0.108706	169.4	0.0539062	0.0631668	169.4	0.0249838	0	169.4	0.0163018	0	169.4	0.00919354	0		169.4	0.112187	0	169.4	0.100234	0.0954779
169.6	0.152847	0.152052	169.6	0.116166	0.114519	169.6	0.0654677	0.0746311	169.6	0.0303153	0.0370026	169.6	0.0161138	0.0222613	169.6	0.0132527	0	169.6	0.00658642	0		169.6	0.197847	0.195784	169.6	0.154275	0.150511	169.6	0.0972932	0.108799	169.6	0.053103	0.0632306	169.6	0.0249107	0	169.6	0.0161757	0	169.6	0.00955536	0		169.6	0.11174	0	169.6	0.0999719	0.0954793
169.8	0.152957	0.152104	169.8	0.116152	0.114595	169.8	0.0654672	0.0746978	169.8	0.0297679	0.0370407	169.8	0.0160199	0.0222859	169.8	0.0133255	0	169.8	0.0066566	0		169.8	0.198093	0.195838	169.8	0.15449	0.150602	169.8	0.0970887	0.108893	169.8	0.0529525	0.0632944	169.8	0.0246908	0	169.8	0.0161976	0	169.8	0.00923274	0		169.8	0.110482	0	169.8	0.0996141	0.0954807
170	0.15365	0.152156	170	0.116994	0.114671	170	0.0661655	0.0747645	170	0.0302425	0.0370788	170	0.0163945	0.0223104	170	0.0136912	0	170	0.00671423	0		170	0.198621	0.195892	170	0.154803	0.150693	170	0.0975355	0.108986	170	0.0530742	0.0633582	170	0.0248576	0	170	0.0169778	0	170	0.00936752	0		170	0.109699	0	170	0.0991555	0.0954821
170.2	0.153842	0.152208	170.2	0.11692	0.114746	170.2	0.0661236	0.0748312	170.2	0.03009	0.0371169	170.2	0.0165466	0.022335	170.2	0.0138763	0	170.2	0.00647337	0		170.2	0.198539	0.195946	170.2	0.154747	0.150784	170.2	0.0967876	0.109079	170.2	0.0519195	0.0634219	170.2	0.0245107	0	170.2	0.0165846	0	170.2	0.00909587	0		170.2	0.109128	0	170.2	0.0987508	0.0954834
170.4	0.15373	0.152259	170.4	0.117375	0.114822	170.4	0.0667869	0.0748979	170.4	0.030205	0.0371549	170.4	0.0166328	0.0223595	170.4	0.014038	0	170.4	0.00661794	0		170.4	0.19861	0.195999	170.4	0.154884	0.150874	170.4	0.0963149	0.109172	170.4	0.0519286	0.0634857	170.4	0.0239021	0	170.4	0.0164337	0	170.4	0.008918	0		170.4	0.108574	0	170.4	0.0981178	0.0954848
170.6	0.153461	0.152311	170.6	0.116794	0.114898	170.6	0.0667535	0.0749644	170.6	0.030036	0.037193	170.6	0.01676	0.0223841	170.6	0.0138707	0	170.6	0.00633778	0		170.6	0.19861	0.196053	170.6	0.155026	0.150965	170.6	0.0961832	0.109265	170.6	0.0521493	0.0635494	170.6	0.0234168	0	170.6	0.0163967	0	170.6	0.00881508	0		170.6	0.108802	0	170.6	0.098136	0.0954861
170.8	0.153696	0.152362	170.8	0.117027	0.114973	170.8	0.0668469	0.075031	170.8	0.0297889	0.0372311	170.8	0.0163579	0.0224086	170.8	0.0137192	0	170.8	0.00559453	0		170.8	0.198323	0.196106	170.8	0.154604	0.151055	170.8	0.0963305	0.109358	170.8	0.0521477	0.063613	170.8	0.0233326	0	170.8	0.0161893	0	170.8	0.00835521	0		170.8	0.108724	0	170.8	0.0976758	0.0954875
171	0.153841	0.152413	171	0.117198	0.115048	171	0.0670028	0.0750975	171	0.0303288	0.0372691	171	0.0159829	0.0224331	171	0.0139961	0	171	0.0059438	0		171	0.199076	0.196159	171	0.1554	0.151145	171	0.0969959	0.10945	171	0.052862	0.0636767	171	0.024031	0	171	0.0164923	0	171	0.00902441	0		171	0.108727	0	171	0.0974806	0.0954888
171.2	0.153857	0.152464	171.2	0.117372	0.115124	171.2	0.0671432	0.075164	171.2	0.03043	0.0373071	171.2	0.0157423	0.0224577	171.2	0.0141512	0	171.2	0.00582302	0		171.2	0.199629	0.196212	171.2	0.155643	0.151235	171.2	0.0975768	0.109543	171.2	0.0531535	0.0637403	171.2	0.0244724	0	171.2	0.0173235	0	171.2	0.00964738	0		171.2	0.108356	0	171.2	0.0971276	0.0954901
171.4	0.153709	0.152515	171.4	0.116987	0.115199	171.4	0.0674837	0.0752304	171.4	0.029795	0.0373452	171.4	0.0153823	0.0224822	171.4	0.0143295	0	171.4	0.00508615	0		171.4	0.200215	0.196265	171.4	0.155964	0.151325	171.4	0.0977284	0.109636	171.4	0.0534197	0.063804	171.4	0.0245384	0	171.4	0.0173402	0	171.4	0.00908895	0		171.4	0.10793	0	171.4	0.0970812	0.0954914
171.6	0.153368	0.152566	171.6	0.116894	0.115274	171.6	0.0674631	0.0752968	171.6	0.0294507	0.0373832	171.6	0.0142221	0.0225067	171.6	0.0138392	0	171.6	0.00484391	0		171.6	0.201373	0.196318	171.6	0.156593	0.151414	171.6	0.0983936	0.109728	171.6	0.0538622	0.0638675	171.6	0.0256518	0	171.6	0.0180402	0	171.6	0.00924908	0		171.6	0.107647	0	171.6	0.0964049	0.0954927
171.8	0.15323	0.152616	171.8	0.116608	0.115349	171.8	0.0670279	0.0753631	171.8	0.0291994	0.0374212	171.8	0.01391	0.0225312	171.8	0.0132197	0	171.8	0.00460992	0		171.8	0.20203	0.19637	171.8	0.157066	0.151504	171.8	0.0992806	0.109821	171.8	0.0545093	0.0639311	171.8	0.0260374	0	171.8	0.0184026	0	171.8	0.00973677	0		171.8	0.108052	0	171.8	0.0967471	0.095494
172	0.153073	0.152667	172	0.11638	0.115424	172	0.0673649	0.0754294	172	0.0288783	0.0374591	172	0.0140835	0.0225557	172	0.0130226	0	172	0.00473832	0		172	0.202177	0.196423	172	0.156604	0.151594	172	0.0996028	0.109914	172	0.0543887	0.0639947	172	0.0258202	0	172	0.0186176	0	172	0.00956048	0		172	0.108399	0	172	0.0978575	0.0954952
172.2	0.152867	0.152717	172.2	0.116133	0.115499	172.2	0.0669122	0.0754957	172.2	0.0286625	0.0374971	172.2	0.0140537	0.0225802	172.2	0.0126736	0	172.2	0.00473052	0		172.2	0.201736	0.196475	172.2	0.157055	0.151683	172.2	0.0990557	0.110006	172.2	0.0543311	0.0640582	172.2	0.0251847	0	172.2	0.0178432	0	172.2	0.00913518	0		172.2	0.108687	0	172.2	0.0979023	0.0954965
172.4	0.152924	0.152768	172.4	0.116417	0.115573	172.4	0.0664012	0.0755619	172.4	0.029083	0.0375351	172.4	0.0144713	0.0226047	172.4	0.0126227	0	172.4	0.00484924	0		172.4	0.2021	0.196527	172.4	0.156869	0.151772	172.4	0.0991269	0.110098	172.4	0.0545942	0.0641217	172.4	0.0253188	0	172.4	0.0176684	0	172.4	0.00927051	0		172.4	0.109157	0	172.4	0.0978661	0.0954978
172.6	0.152522	0.152818	172.6	0.117198	0.115648	172.6	0.0670015	0.0756281	172.6	0.0294738	0.037573	172.6	0.0144224	0.0226292	172.6	0.0125291	0	172.6	0.00530621	0		172.6	0.201945	0.196579	172.6	0.156953	0.151861	172.6	0.0997872	0.110191	172.6	0.0548482	0.0641852	172.6	0.0258821	0	172.6	0.0176896	0	172.6	0.00959609	0		172.6	0.110048	0	172.6	0.0982732	0.095499
172.8	0.153234	0.152868	172.8	0.118113	0.115723	172.8	0.0678582	0.0756942	172.8	0.0300363	0.037611	172.8	0.015571	0.0226537	172.8	0.0134317	0	172.8	0.00628201	0		172.8	0.202051	0.19663	172.8	0.157374	0.15195	172.8	0.0998743	0.110283	172.8	0.0550919	0.0642486	172.8	0.0265846	0	172.8	0.0176542	0	172.8	0.00980981	0		172.8	0.109784	0	172.8	0.0980108	0.0955002
173	0.15382	0.152918	173	0.118118	0.115797	173	0.0683404	0.0757603	173	0.0303624	0.0376489	173	0.0164615	0.0226782	173	0.0139739	0	173	0.00641514	0		173	0.203032	0.196682	173	0.157549	0.152039	173	0.101173	0.110375	173	0.055309	0.064312	173	0.027053	0	173	0.0176087	0	173	0.0107828	0		173	0.110914	0	173	0.0988508	0.0955015
173.2	0.154068	0.152968	173.2	0.118105	0.115871	173.2	0.0682781	0.0758264	173.2	0.0303906	0.0376868	173.2	0.0167946	0.0227027	173.2	0.0136623	0	173.2	0.00662528	0		173.2	0.203112	0.196734	173.2	0.15685	0.152128	173.2	0.100892	0.110467	173.2	0.0549126	0.0643754	173.2	0.0270039	0	173.2	0.0172658	0	173.2	0.0104586	0		173.2	0.111027	0	173.2	0.0986781	0.0955027
173.4	0.15374	0.153017	173.4	0.118349	0.115946	173.4	0.0683535	0.0758924	173.4	0.0305067	0.0377247	173.4	0.0166273	0.0227272	173.4	0.0137231	0	173.4	0.00697826	0		173.4	0.203255	0.196785	173.4	0.156456	0.152216	173.4	0.10106	0.110559	173.4	0.0540205	0.0644388	173.4	0.0270853	0	173.4	0.017523	0	173.4	0.0104709	0		173.4	0.110949	0	173.4	0.0992595	0.0955039
173.6	0.153532	0.153067	173.6	0.118836	0.11602	173.6	0.0683717	0.0759584	173.6	0.0303134	0.0377626	173.6	0.0162783	0.0227517	173.6	0.0135482	0	173.6	0.00686359	0		173.6	0.20316	0.196836	173.6	0.156259	0.152305	173.6	0.100451	0.110651	173.6	0.0530827	0.0645022	173.6	0.0266363	0	173.6	0.0173061	0	173.6	0.0101181	0		173.6	0.110805	0	173.6	0.0995591	0.0955051
173.8	0.153861	0.153116	173.8	0.119162	0.116094	173.8	0.0683252	0.0760243	173.8	0.03044	0.0378005	173.8	0.0170553	0.0227761	173.8	0.0136849	0	173.8	0.00681811	0		173.8	0.203442	0.196887	173.8	0.156636	0.152393	173.8	0.100794	0.110743	173.8	0.0533626	0.0645655	173.8	0.0265105	0	173.8	0.0177032	0	173.8	0.0105032	0		173.8	0.109766	0	173.8	0.0992458	0.0955063
174	0.154228	0.153166	174	0.119908	0.116168	174	0.0686866	0.0760902	174	0.0312025	0.0378383	174	0.0178919	0.0228006	174	0.0138612	0	174	0.00684985	0		174	0.203004	0.196938	174	0.156488	0.152481	174	0.100393	0.110835	174	0.0528443	0.0646289	174	0.0262248	0	174	0.017475	0	174	0.0104863	0		174	0.110316	0	174	0.0995296	0.0955075
174.2	0.154342	0.153215	174.2	0.11969	0.116242	174.2	0.0684366	0.076156	174.2	0.0309366	0.0378762	174.2	0.0181258	0.0228251	174.2	0.0137805	0	174.2	0.00670621	0		174.2	0.202852	0.196989	174.2	0.156601	0.152569	174.2	0.0996895	0.110926	174.2	0.0528702	0.0646921	174.2	0.0256193	0	174.2	0.016945	0	174.2	0.0100186	0		174.2	0.110151	0	174.2	0.0999568	0.0955086
174.4	0.153323	0.153264	174.4	0.119636	0.116315	174.4	0.0683797	0.0762218	174.4	0.0308596	0.037914	174.4	0.0179125	0.0228496	174.4	0.0139864	0	174.4	0.00627676	0		174.4	0.202166	0.197039	174.4	0.156311	0.152657	174.4	0.0994283	0.111018	174.4	0.0524742	0.0647554	174.4	0.02506	0	174.4	0.0167112	0	174.4	0.00974293	0		174.4	0.110175	0	174.4	0.100294	0.0955098
174.6	0.153232	0.153313	174.6	0.118973	0.116389	174.6	0.0681759	0.0762876	174.6	0.0304288	0.0379519	174.6	0.0177611	0.022874	174.6	0.0135742	0	174.6	0.00552317	0		174.6	0.201816	0.19709	174.6	0.156341	0.152745	174.6	0.0996091	0.11111	174.6	0.0525494	0.0648187	174.6	0.025269	0	174.6	0.0167726	0	174.6	0.00972292	0		174.6	0.110499	0	174.6	0.100721	0.095511
174.8	0.15278	0.153362	174.8	0.118549	0.116463	174.8	0.067232	0.0763533	174.8	0.0300194	0.0379897	174.8	0.0162487	0.0228985	174.8	0.0127876	0	174.8	0.00503911	0		174.8	0.201657	0.19714	174.8	0.156595	0.152833	174.8	0.0996395	0.111201	174.8	0.0529185	0.0648819	174.8	0.025557	0	174.8	0.0169999	0	174.8	0.00955287	0		174.8	0.110361	0	174.8	0.101376	0.0955121
175	0.152008	0.15341	175	0.118148	0.116536	175	0.0666597	0.076419	175	0.0298703	0.0380275	175	0.0156023	0.0229229	175	0.0121241	0	175	0.00511092	0		175	0.202442	0.19719	175	0.157268	0.15292	175	0.0999327	0.111293	175	0.053333	0.0649451	175	0.0259813	0	175	0.0175037	0	175	0.0102581	0		175	0.110352	0	175	0.10118	0.0955132
175.2	0.151361	0.153459	175.2	0.118076	0.11661	175.2	0.0665272	0.0764847	175.2	0.0291977	0.0380653	175.2	0.0149762	0.0229474	175.2	0.0117179	0	175.2	0.0042807	0		175.2	0.202382	0.19724	175.2	0.157723	0.153008	175.2	0.099843	0.111384	175.2	0.053221	0.0650083	175.2	0.0258861	0	175.2	0.0176797	0	175.2	0.0103595	0		175.2	0.110069	0	175.2	0.101032	0.0955144
175.4	0.150983	0.153507	175.4	0.117534	0.116683	175.4	0.0664903	0.0765503	175.4	0.0290398	0.0381031	175.4	0.0144959	0.0229718	175.4	0.0111451	0	175.4	0.00345592	0		175.4	0.202915	0.19729	175.4	0.157933	0.153095	175.4	0.100136	0.111475	175.4	0.0537113	0.0650714	175.4	0.0256231	0	175.4	0.0179015	0	175.4	0.00988497	0		175.4	0.109509	0	175.4	0.101082	0.0955155
175.6	0.151626	0.153556	175.6	0.117595	0.116756	175.6	0.0658586	0.0766158	175.6	0.0288287	0.0381408	175.6	0.0141041	0.0229963	175.6	0.0105829	0	175.6	0.00303466	0		175.6	0.202803	0.19734	175.6	0.157962	0.153182	175.6	0.100596	0.111567	175.6	0.0536268	0.0651346	175.6	0.0257399	0	175.6	0.0179297	0	175.6	0.00964436	0		175.6	0.109399	0	175.6	0.100985	0.0955166
175.8	0.152003	0.153604	175.8	0.117906	0.116829	175.8	0.0661745	0.0766814	175.8	0.0290408	0.0381786	175.8	0.0145697	0.0230207	175.8	0.0106453	0	175.8	0.00350285	0		175.8	0.202385	0.197389	175.8	0.157749	0.153269	175.8	0.100984	0.111658	175.8	0.0535506	0.0651977	175.8	0.0254285	0	175.8	0.0179464	0	175.8	0.00951953	0		175.8	0.108962	0	175.8	0.101422	0.0955177
176	0.152758	0.153652	176	0.118525	0.116903	176	0.0668151	0.0767468	176	0.0299828	0.0382163	176	0.0152601	0.0230451	176	0.0112166	0	176	0.00389949	0		176	0.201861	0.197439	176	0.157732	0.153356	176	0.101141	0.111749	176	0.0528573	0.0652608	176	0.02487	0	176	0.0175764	0	176	0.00961759	0		176	0.108984	0	176	0.101672	0.0955188
176.2	0.153403	0.1537	176.2	0.119213	0.116976	176.2	0.0668051	0.0768123	176.2	0.0304453	0.0382541	176.2	0.015126	0.0230696	176.2	0.0121459	0	176.2	0.00458277	0		176.2	0.201501	0.197488	176.2	0.158445	0.153443	176.2	0.101555	0.11184	176.2	0.0534967	0.0653239	176.2	0.0247953	0	176.2	0.0170967	0	176.2	0.00949909	0		176.2	0.109045	0	176.2	0.101216	0.0955199
176.4	0.153322	0.153748	176.4	0.119109	0.117048	176.4	0.066633	0.0768777	176.4	0.0302978	0.0382918	176.4	0.0144894	0.023094	176.4	0.0119693	0	176.4	0.00472787	0		176.4	0.201534	0.197537	176.4	0.158506	0.15353	176.4	0.101892	0.111931	176.4	0.0540104	0.0653869	176.4	0.0249201	0	176.4	0.0166458	0	176.4	0.00966402	0		176.4	0.109221	0	176.4	0.100913	0.095521
176.6	0.154091	0.153795	176.6	0.119223	0.117121	176.6	0.0678585	0.076943	176.6	0.0305577	0.0383295	176.6	0.0141326	0.0231184	176.6	0.0125316	0	176.6	0.0054429	0		176.6	0.201294	0.197586	176.6	0.1587	0.153616	176.6	0.102129	0.112022	176.6	0.0538367	0.0654499	176.6	0.0252961	0	176.6	0.016296	0	176.6	0.00972353	0		176.6	0.109734	0	176.6	0.101081	0.0955221
176.8	0.154742	0.153843	176.8	0.118756	0.117194	176.8	0.0683097	0.0770083	176.8	0.0305313	0.0383672	176.8	0.0138162	0.0231428	176.8	0.0123117	0	176.8	0.00541371	0		176.8	0.201059	0.197635	176.8	0.158594	0.153703	176.8	0.101873	0.112113	176.8	0.0537776	0.0655129	176.8	0.0245445	0	176.8	0.0156366	0	176.8	0.00948798	0		176.8	0.110128	0	176.8	0.101152	0.0955231
177	0.155592	0.15389	177	0.118564	0.117267	177	0.0691565	0.0770736	177	0.0306661	0.0384049	177	0.0140239	0.0231672	177	0.0125999	0	177	0.00582861	0		177	0.201701	0.197684	177	0.158518	0.153789	177	0.102886	0.112204	177	0.0536529	0.0655759	177	0.0245095	0	177	0.0160249	0	177	0.0104372	0		177	0.110574	0	177	0.10098	0.0955242
177.2	0.155802	0.153938	177.2	0.11804	0.117339	177.2	0.0693626	0.0771389	177.2	0.0299588	0.0384426	177.2	0.0132173	0.0231917	177.2	0.0119374	0	177.2	0.00572354	0		177.2	0.201104	0.197733	177.2	0.158359	0.153875	177.2	0.10245	0.112295	177.2	0.0531269	0.0656389	177.2	0.0245019	0	177.2	0.0159998	0	177.2	0.00987828	0		177.2	0.110161	0	177.2	0.100644	0.0955253
177.4	0.156434	0.153985	177.4	0.118171	0.117411	177.4	0.0701953	0.0772041	177.4	0.0300898	0.0384802	177.4	0.0136178	0.0232161	177.4	0.0125893	0	177.4	0.00605084	0		177.4	0.200566	0.197781	177.4	0.158577	0.153961	177.4	0.102068	0.112385	177.4	0.0522768	0.0657018	177.4	0.0243658	0	177.4	0.0157601	0	177.4	0.00913462	0		177.4	0.110182	0	177.4	0.101073	0.0955263
177.6	0.156698	0.154032	177.6	0.118315	0.117484	177.6	0.0708782	0.0772692	177.6	0.029993	0.0385179	177.6	0.0141659	0.0232405	177.6	0.0126429	0	177.6	0.00591085	0		177.6	0.200201	0.197829	177.6	0.158712	0.154047	177.6	0.101958	0.112476	177.6	0.0521453	0.0657647	177.6	0.0244636	0	177.6	0.0157521	0	177.6	0.00861256	0		177.6	0.110404	0	177.6	0.101878	0.0955273
177.8	0.15724	0.154079	177.8	0.118381	0.117556	177.8	0.0710322	0.0773343	177.8	0.0301482	0.0385555	177.8	0.0148665	0.0232649	177.8	0.0129655	0	177.8	0.00597873	0		177.8	0.199916	0.197877	177.8	0.158601	0.154133	177.8	0.101875	0.112567	177.8	0.0520449	0.0658276	177.8	0.0245758	0	177.8	0.0155528	0	177.8	0.00874385	0		177.8	0.110019	0	177.8	0.101505	0.0955284
178	0.157505	0.154126	178	0.118823	0.117628	178	0.0707916	0.0773994	178	0.0306067	0.0385932	178	0.0153145	0.0232893	178	0.0134682	0	178	0.00661171	0		178	0.199206	0.197926	178	0.158298	0.154219	178	0.101121	0.112657	178	0.0517215	0.0658905	178	0.0239548	0	178	0.0157203	0	178	0.00780752	0		178	0.110279	0	178	0.101857	0.0955294
178.2	0.156632	0.154173	178.2	0.118255	0.1177	178.2	0.070494	0.0774644	178.2	0.0303448	0.0386308	178.2	0.0152516	0.0233137	178.2	0.0135676	0	178.2	0.00587063	0		178.2	0.199601	0.197973	178.2	0.158759	0.154304	178.2	0.101271	0.112747	178.2	0.0520624	0.0659533	178.2	0.0246518	0	178.2	0.0164191	0	178.2	0.00797984	0		178.2	0.109924	0	178.2	0.101776	0.0955304
178.4	0.155526	0.15422	178.4	0.11793	0.117772	178.4	0.0698319	0.0775294	178.4	0.0296074	0.0386684	178.4	0.0151122	0.023338	178.4	0.0134647	0	178.4	0.0054073	0		178.4	0.199355	0.198021	178.4	0.158617	0.15439	178.4	0.101412	0.112838	178.4	0.0516028	0.0660161	178.4	0.0245112	0	178.4	0.0170196	0	178.4	0.00794433	0		178.4	0.109848	0	178.4	0.101598	0.0955314
178.6	0.155146	0.154266	178.6	0.117786	0.117844	178.6	0.0696356	0.0775944	178.6	0.0290227	0.038706	178.6	0.0152249	0.0233624	178.6	0.0128648	0	178.6	0.00535293	0		178.6	0.200088	0.198069	178.6	0.159197	0.154475	178.6	0.101726	0.112928	178.6	0.0526591	0.0660789	178.6	0.0253386	0	178.6	0.0179744	0	178.6	0.00855943	0		178.6	0.110409	0	178.6	0.101368	0.0955324
178.8	0.154367	0.154313	178.8	0.117882	0.117916	178.8	0.0688103	0.0776593	178.8	0.0284532	0.0387436	178.8	0.0145317	0.0233868	178.8	0.0123244	0	178.8	0.00528092	0		178.8	0.200944	0.198116	178.8	0.159904	0.15456	178.8	0.102415	0.113018	178.8	0.0533454	0.0661417	178.8	0.0256752	0	178.8	0.0185303	0	178.8	0.00917936	0		178.8	0.110351	0	178.8	0.101362	0.0955334
179	0.153857	0.154359	179	0.118201	0.117988	179	0.0685286	0.0777242	179	0.0283212	0.0387811	179	0.0146447	0.0234112	179	0.0121009	0	179	0.00499443	0		179	0.201864	0.198164	179	0.160253	0.154645	179	0.102996	0.113109	179	0.0535909	0.0662044	179	0.0261686	0	179	0.0188103	0	179	0.00955107	0		179	0.109911	0	179	0.100896	0.0955344
179.2	0.153839	0.154405	179.2	0.11911	0.118059	179.2	0.0688645	0.077789	179.2	0.0289951	0.0388187	179.2	0.015181	0.0234356	179.2	0.0128221	0	179.2	0.00496463	0		179.2	0.201533	0.198211	179.2	0.160551	0.15473	179.2	0.103182	0.113199	179.2	0.0534857	0.0662672	179.2	0.0262717	0	179.2	0.0192458	0	179.2	0.00975489	0		179.2	0.109734	0	179.2	0.100856	0.0955354
179.4	0.153913	0.154451	179.4	0.119353	0.118131	179.4	0.068668	0.0778538	179.4	0.0296842	0.0388562	179.4	0.0155469	0.0234599	179.4	0.0125899	0	179.4	0.00451722	0		179.4	0.201685	0.198258	179.4	0.160518	0.154815	179.4	0.103016	0.113289	179.4	0.0532784	0.0663299	179.4	0.0262856	0	179.4	0.0195017	0	179.4	0.00934776	0		179.4	0.109942	0	179.4	0.100739	0.0955363
179.6	0.154496	0.154497	179.6	0.120366	0.118202	179.6	0.0686001	0.0779185	179.6	0.0305263	0.0388938	179.6	0.0162246	0.0234843	179.6	0.0129876	0	179.6	0.00486352	0		179.6	0.201764	0.198305	179.6	0.160345	0.1549	179.6	0.103171	0.113379	179.6	0.0536053	0.0663926	179.6	0.0265117	0	179.6	0.0191942	0	179.6	0.00940909	0		179.6	0.110094	0	179.6	0.100292	0.0955373
179.8	0.154889	0.154543	179.8	0.121356	0.118274	179.8	0.0691671	0.0779832	179.8	0.0316963	0.0389313	179.8	0.0168528	0.0235087	179.8	0.0135189	0	179.8	0.00578101	0		179.8	0.20182	0.198352	179.8	0.160693	0.154984	179.8	0.1034	0.113469	179.8	0.0537729	0.0664552	179.8	0.0265422	0	179.8	0.0193435	0	179.8	0.00954729	0		179.8	0.10951	0	179.8	0.0999732	0.0955382
180	0.155499	0.154589	180	0.122378	0.118345	180	0.069625	0.0780479	180	0.0329874	0.0389688	180	0.0178335	0.023533	180	0.0145813	0	180	0.00704046	0		180	0.201997	0.198398	180	0.161193	0.155069	180	0.103663	0.113559	180	0.0542198	0.0665179	180	0.0267446	0	180	0.0195269	0	180	0.00978454	0		180	0.109389	0	180	0.0998623	0.0955392
180.2	0.155717	0.154634	180.2	0.12283	0.118416	180.2	0.0698047	0.0781125	180.2	0.0330994	0.0390063	180.2	0.0176803	0.0235574	180.2	0.0150422	0	180.2	0.00807573	0		180.2	0.202741	0.198445	180.2	0.161941	0.155153	180.2	0.103775	0.113648	180.2	0.0550416	0.0665805	180.2	0.0273399	0	180.2	0.0195989	0	180.2	0.00997067	0		180.2	0.109222	0	180.2	0.0992748	0.0955401
180.4	0.15579	0.15468	180.4	0.123074	0.118487	180.4	0.0699906	0.0781771	180.4	0.033075	0.0390438	180.4	0.0176109	0.0235817	180.4	0.0148246	0	180.4	0.00837055	0		180.4	0.203081	0.198491	180.4	0.162175	0.155237	180.4	0.103618	0.113738	180.4	0.0553292	0.0666431	180.4	0.0275925	0	180.4	0.0193538	0	180.4	0.0104295	0		180.4	0.109433	0	180.4	0.0992569	0.0955411
180.6	0.156225	0.154725	180.6	0.123519	0.118558	180.6	0.0706028	0.0782417	180.6	0.03335	0.0390813	180.6	0.0177597	0.0236061	180.6	0.0150526	0	180.6	0.00842428	0		180.6	0.203091	0.198538	180.6	0.161933	0.155322	180.6	0.103506	0.113828	180.6	0.0554263	0.0667057	180.6	0.0280756	0	180.6	0.0187157	0	180.6	0.0105065	0		180.6	0.109566	0	180.6	0.0990968	0.095542
180.8	0.156207	0.154771	180.8	0.123213	0.118629	180.8	0.0707556	0.0783062	180.8	0.0334754	0.0391188	180.8	0.0177798	0.0236304	180.8	0.0143253	0	180.8	0.00827309	0		180.8	0.203461	0.198584	180.8	0.161943	0.155406	180.8	0.103568	0.113917	180.8	0.0558674	0.0667682	180.8	0.0280543	0	180.8	0.0183294	0	180.8	0.0107298	0		180.8	0.109887	0	180.8	0.0987041	0.0955429
181	0.157369	0.154816	181	0.124405	0.1187	181	0.0719995	0.0783706	181	0.0342538	0.0391562	181	0.0187175	0.0236548	181	0.0155357	0	181	0.00858541	0		181	0.203733	0.19863	181	0.162353	0.155489	181	0.104025	0.114007	181	0.0559721	0.0668307	181	0.0287467	0	181	0.0186382	0	181	0.0114295	0		181	0.109778	0	181	0.098175	0.0955438
181.2	0.157626	0.154861	181.2	0.123824	0.118771	181.2	0.0721973	0.0784351	181.2	0.0336784	0.0391937	181.2	0.0181655	0.0236791	181.2	0.0148949	0	181.2	0.00800485	0		181.2	0.202819	0.198676	181.2	0.161912	0.155573	181.2	0.103337	0.114096	181.2	0.0554078	0.0668932	181.2	0.0285433	0	181.2	0.0176776	0	181.2	0.0105891	0		181.2	0.109705	0	181.2	0.0980412	0.0955447
181.4	0.157818	0.154906	181.4	0.123882	0.118841	181.4	0.0721721	0.0784995	181.4	0.0341513	0.0392311	181.4	0.0186996	0.0237034	181.4	0.0150323	0	181.4	0.00804663	0		181.4	0.202877	0.198722	181.4	0.161964	0.155657	181.4	0.103844	0.114186	181.4	0.0551809	0.0669557	181.4	0.0286129	0	181.4	0.0177221	0	181.4	0.0102761	0		181.4	0.109914	0	181.4	0.0981201	0.0955456
181.6	0.157632	0.154951	181.6	0.12382	0.118912	181.6	0.0721324	0.0785638	181.6	0.0337607	0.0392685	181.6	0.0185304	0.0237277	181.6	0.014478	0	181.6	0.00777148	0		181.6	0.203008	0.198767	181.6	0.161623	0.15574	181.6	0.103837	0.114275	181.6	0.0551674	0.0670182	181.6	0.0288263	0	181.6	0.0179405	0	181.6	0.0101049	0		181.6	0.110032	0	181.6	0.098314	0.0955465
181.8	0.157792	0.154995	181.8	0.123724	0.118982	181.8	0.0724384	0.0786281	181.8	0.0341798	0.0393059	181.8	0.0185582	0.0237521	181.8	0.0147012	0	181.8	0.00838396	0		181.8	0.202382	0.198813	181.8	0.161441	0.155824	181.8	0.103649	0.114364	181.8	0.0548862	0.0670806	181.8	0.0279238	0	181.8	0.0179043	0	181.8	0.00987823	0		181.8	0.10989	0	181.8	0.0977087	0.0955474
182	0.157405	0.15504	182	0.123537	0.119053	182	0.0720343	0.0786924	182	0.0343881	0.0393433	182	0.0186372	0.0237764	182	0.0147341	0	182	0.00823925	0		182	0.201899	0.198858	182	0.161302	0.155907	182	0.103304	0.114454	182	0.0551249	0.067143	182	0.0276264	0	182	0.0185848	0	182	0.00947564	0		182	0.109483	0	182	0.0970818	0.0955483
182.2	0.157466	0.155084	182.2	0.123388	0.119123	182.2	0.0723685	0.0787566	182.2	0.0345309	0.0393807	182.2	0.0184892	0.0238007	182.2	0.0148475	0	182.2	0.00761505	0		182.2	0.201596	0.198903	182.2	0.161789	0.15599	182.2	0.103358	0.114543	182.2	0.0553168	0.0672054	182.2	0.0281001	0	182.2	0.0185466	0	182.2	0.00998511	0		182.2	0.110383	0	182.2	0.097376	0.0955492
182.4	0.157632	0.155129	182.4	0.123334	0.119193	182.4	0.0723538	0.0788208	182.4	0.0338422	0.0394181	182.4	0.0181166	0.023825	182.4	0.0145361	0	182.4	0.0075811	0		182.4	0.201289	0.198948	182.4	0.161418	0.156073	182.4	0.103379	0.114632	182.4	0.0553368	0.0672678	182.4	0.0273744	0	182.4	0.018471	0	182.4	0.00962118	0		182.4	0.110568	0	182.4	0.0975312	0.0955501
182.6	0.157337	0.155173	182.6	0.123051	0.119263	182.6	0.0721729	0.0788849	182.6	0.0332395	0.0394554	182.6	0.0175038	0.0238493	182.6	0.0142101	0	182.6	0.00746879	0		182.6	0.200933	0.198993	182.6	0.161254	0.156156	182.6	0.103211	0.114721	182.6	0.0556817	0.0673302	182.6	0.0269588	0	182.6	0.0181586	0	182.6	0.00987269	0		182.6	0.111198	0	182.6	0.0971868	0.0955509
182.8	0.157446	0.155217	182.8	0.122641	0.119333	182.8	0.0719792	0.078949	182.8	0.0332179	0.0394928	182.8	0.0169791	0.0238736	182.8	0.014108	0	182.8	0.00681232	0		182.8	0.200699	0.199038	182.8	0.160852	0.156239	182.8	0.103301	0.11481	182.8	0.0551398	0.0673925	182.8	0.0265112	0	182.8	0.0175251	0	182.8	0.00928859	0		182.8	0.111316	0	182.8	0.0973785	0.0955518
183	0.157138	0.155261	183	0.121915	0.119403	183	0.0715455	0.0790131	183	0.0332757	0.0395301	183	0.0166612	0.0238979	183	0.0137455	0	183	0.00617743	0		183	0.200343	0.199083	183	0.160056	0.156322	183	0.103301	0.114899	183	0.0549503	0.0674548	183	0.0260802	0	183	0.0172359	0	183	0.00877979	0		183	0.110939	0	183	0.0974151	0.0955526
183.2	0.157111	0.155305	183.2	0.121956	0.119473	183.2	0.0718373	0.0790771	183.2	0.0339461	0.0395674	183.2	0.0167772	0.0239222	183.2	0.0145408	0	183.2	0.00671211	0		183.2	0.199273	0.199128	183.2	0.159881	0.156404	183.2	0.103182	0.114988	183.2	0.0548075	0.0675171	183.2	0.0255327	0	183.2	0.0168611	0	183.2	0.0083738	0		183.2	0.110879	0	183.2	0.0969164	0.0955535
183.4	0.156622	0.155349	183.4	0.122229	0.119543	183.4	0.0715687	0.0791411	183.4	0.0341394	0.0396048	183.4	0.0165203	0.0239465	183.4	0.0146687	0	183.4	0.00641738	0		183.4	0.198895	0.199172	183.4	0.159633	0.156487	183.4	0.102691	0.115076	183.4	0.0547785	0.0675793	183.4	0.0246639	0	183.4	0.0161451	0	183.4	0.00751907	0		183.4	0.111428	0	183.4	0.0976093	0.0955543
183.6	0.156477	0.155393	183.6	0.122481	0.119613	183.6	0.071842	0.0792051	183.6	0.0341562	0.0396421	183.6	0.0162363	0.0239708	183.6	0.0150266	0	183.6	0.006395	0		183.6	0.199267	0.199216	183.6	0.159555	0.156569	183.6	0.10283	0.115165	183.6	0.0551419	0.0676416	183.6	0.0243881	0	183.6	0.0160363	0	183.6	0.00736378	0		183.6	0.110995	0	183.6	0.0974685	0.0955551
183.8	0.156228	0.155437	183.8	0.122914	0.119682	183.8	0.0717803	0.079269	183.8	0.0340278	0.0396793	183.8	0.0162889	0.0239951	183.8	0.0151258	0	183.8	0.00685347	0		183.8	0.199069	0.199261	183.8	0.159792	0.156651	183.8	0.102848	0.115254	183.8	0.0547392	0.0677038	183.8	0.0241128	0	183.8	0.0155934	0	183.8	0.00691713	0		183.8	0.110712	0	183.8	0.0977566	0.095556
184	0.156608	0.15548	184	0.123744	0.119752	184	0.0723401	0.0793328	184	0.0346608	0.0397166	184	0.0171618	0.0240194	184	0.015681	0	184	0.00766084	0		184	0.199889	0.199305	184	0.160092	0.156733	184	0.103225	0.115342	184	0.0549736	0.067766	184	0.0250603	0	184	0.0153781	0	184	0.00727182	0		184	0.110364	0	184	0.09828	0.0955568
184.2	0.156469	0.155523	184.2	0.123787	0.119821	184.2	0.0721527	0.0793967	184.2	0.0340552	0.0397539	184.2	0.016824	0.0240437	184.2	0.0156508	0	184.2	0.00722182	0		184.2	0.200607	0.199349	184.2	0.160753	0.156815	184.2	0.103791	0.115431	184.2	0.055008	0.0678281	184.2	0.0258006	0	184.2	0.0155485	0	184.2	0.00784808	0		184.2	0.110665	0	184.2	0.0985555	0.0955576
184.4	0.155465	0.155567	184.4	0.123128	0.11989	184.4	0.0710759	0.0794605	184.4	0.0330218	0.0397912	184.4	0.0162454	0.0240679	184.4	0.0146386	0	184.4	0.00598327	0		184.4	0.200721	0.199392	184.4	0.160759	0.156897	184.4	0.104074	0.115519	184.4	0.0549151	0.0678903	184.4	0.025612	0	184.4	0.0154703	0	184.4	0.00856007	0		184.4	0.110727	0	184.4	0.0989368	0.0955584
184.6	0.155804	0.15561	184.6	0.123495	0.11996	184.6	0.0710396	0.0795242	184.6	0.0332562	0.0398284	184.6	0.0167921	0.0240922	184.6	0.0146257	0	184.6	0.00571785	0		184.6	0.201166	0.199436	184.6	0.160918	0.156979	184.6	0.104776	0.115608	184.6	0.0553854	0.0679524	184.6	0.0262018	0	184.6	0.0154698	0	184.6	0.00877341	0		184.6	0.110588	0	184.6	0.0987663	0.0955592
184.8	0.155555	0.155653	184.8	0.123684	0.120029	184.8	0.0711113	0.0795879	184.8	0.0333606	0.0398656	184.8	0.0168818	0.0241165	184.8	0.0141974	0	184.8	0.00539152	0		184.8	0.201653	0.19948	184.8	0.161156	0.15706	184.8	0.104807	0.115696	184.8	0.0554004	0.0680145	184.8	0.0262722	0	184.8	0.0157497	0	184.8	0.00888056	0		184.8	0.110681	0	184.8	0.0988226	0.09556
185	0.155857	0.155696	185	0.124278	0.120098	185	0.0713255	0.0796516	185	0.0334812	0.0399029	185	0.0167318	0.0241407	185	0.0147052	0	185	0.00485662	0		185	0.201862	0.199523	185	0.161559	0.157142	185	0.10536	0.115784	185	0.055823	0.0680766	185	0.026457	0	185	0.0165625	0	185	0.00937786	0		185	0.110356	0	185	0.0988547	0.0955608
185.2	0.155827	0.155739	185.2	0.12384	0.120167	185.2	0.0707326	0.0797152	185.2	0.0330251	0.0399401	185.2	0.0170121	0.024165	185.2	0.0141897	0	185.2	0.00496989	0		185.2	0.202282	0.199567	185.2	0.161835	0.157223	185.2	0.105913	0.115872	185.2	0.055676	0.0681387	185.2	0.0270618	0	185.2	0.0171108	0	185.2	0.00973643	0		185.2	0.109989	0	185.2	0.0993179	0.0955616
185.4	0.15648	0.155782	185.4	0.124437	0.120236	185.4	0.0711872	0.0797788	185.4	0.0335134	0.0399773	185.4	0.0180926	0.0241893	185.4	0.0145477	0	185.4	0.00545935	0		185.4	0.202884	0.19961	185.4	0.162182	0.157305	185.4	0.106786	0.11596	185.4	0.0557833	0.0682007	185.4	0.0276216	0	185.4	0.01841	0	185.4	0.00991977	0		185.4	0.109844	0	185.4	0.0999408	0.0955623
185.6	0.156115	0.155824	185.6	0.124153	0.120305	185.6	0.0714562	0.0798424	185.6	0.0329563	0.0400144	185.6	0.0175774	0.0242135	185.6	0.0144639	0	185.6	0.00543003	0		185.6	0.202542	0.199653	185.6	0.162052	0.157386	185.6	0.106219	0.116049	185.6	0.0555137	0.0682627	185.6	0.0275216	0	185.6	0.0186531	0	185.6	0.0100741	0		185.6	0.109896	0	185.6	0.100188	0.0955631
185.8	0.156534	0.155867	185.8	0.124101	0.120373	185.8	0.0719764	0.0799059	185.8	0.0334689	0.0400516	185.8	0.0182143	0.0242378	185.8	0.0149131	0	185.8	0.0059188	0		185.8	0.202436	0.199696	185.8	0.162713	0.157467	185.8	0.106139	0.116137	185.8	0.0558931	0.0683247	185.8	0.0275759	0	185.8	0.019104	0	185.8	0.0102715	0		185.8	0.10985	0	185.8	0.100565	0.0955639
186	0.157223	0.155909	186	0.124271	0.120442	186	0.071781	0.0799693	186	0.0339279	0.0400888	186	0.0188037	0.024262	186	0.0148907	0	186	0.00598751	0		186	0.202097	0.199739	186	0.162377	0.157548	186	0.105904	0.116225	186	0.0563431	0.0683867	186	0.0275509	0	186	0.0191294	0	186	0.0102307	0		186	0.109501	0	186	0.100169	0.0955646
186.2	0.158226	0.155952	186.2	0.124953	0.12051	186.2	0.0725875	0.0800328	186.2	0.0349486	0.0401259	186.2	0.0193615	0.0242862	186.2	0.0154558	0	186.2	0.00669485	0		186.2	0.20193	0.199781	186.2	0.162401	0.157628	186.2	0.10572	0.116312	186.2	0.0567085	0.0684486	186.2	0.0284191	0	186.2	0.0192135	0	186.2	0.010418	0		186.2	0.110492	0	186.2	0.100415	0.0955654
186.4	0.158911	0.155994	186.4	0.125479	0.120579	186.4	0.072919	0.0800962	186.4	0.034996	0.0401631	186.4	0.0197954	0.0243105	186.4	0.0154351	0	186.4	0.00720499	0		186.4	0.202208	0.199824	186.4	0.16209	0.157709	186.4	0.105445	0.1164	186.4	0.0570401	0.0685106	186.4	0.0281367	0	186.4	0.0194594	0	186.4	0.0105544	0		186.4	0.109755	0	186.4	0.10026	0.0955662
186.6	0.158738	0.156036	186.6	0.125549	0.120647	186.6	0.0731226	0.0801595	186.6	0.034969	0.0402002	186.6	0.0197714	0.0243347	186.6	0.0151488	0	186.6	0.00717992	0		186.6	0.202276	0.199866	186.6	0.161626	0.15779	186.6	0.104985	0.116488	186.6	0.0569353	0.0685725	186.6	0.0278341	0	186.6	0.0194623	0	186.6	0.0105604	0		186.6	0.110487	0	186.6	0.100298	0.0955669
186.8	0.158774	0.156078	186.8	0.125736	0.120716	186.8	0.073211	0.0802228	186.8	0.0351817	0.0402373	186.8	0.0197597	0.0243589	186.8	0.0147344	0	186.8	0.007277	0		186.8	0.202225	0.199909	186.8	0.161397	0.15787	186.8	0.105177	0.116576	186.8	0.0566446	0.0686343	186.8	0.0277748	0	186.8	0.0191927	0	186.8	0.0108871	0		186.8	0.110108	0	186.8	0.10023	0.0955676
187	0.159026	0.15612	187	0.126015	0.120784	187	0.0737371	0.0802861	187	0.0356191	0.0402744	187	0.0199723	0.0243832	187	0.0154709	0	187	0.00796378	0		187	0.20218	0.199951	187	0.161443	0.15795	187	0.105668	0.116663	187	0.057292	0.0686962	187	0.0275118	0	187	0.0193545	0	187	0.0113524	0		187	0.110281	0	187	0.100415	0.0955684
187.2	0.15942	0.156162	187.2	0.126972	0.120852	187.2	0.0746134	0.0803493	187.2	0.0355277	0.0403115	187.2	0.0199713	0.0244074	187.2	0.0163533	0	187.2	0.00854412	0		187.2	0.2025	0.199993	187.2	0.162827	0.158031	187.2	0.105807	0.116751	187.2	0.0573778	0.068758	187.2	0.0272116	0	187.2	0.0192745	0	187.2	0.0115513	0		187.2	0.110156	0	187.2	0.0998855	0.0955691
187.4	0.159529	0.156204	187.4	0.127815	0.12092	187.4	0.0752481	0.0804125	187.4	0.0355514	0.0403486	187.4	0.020003	0.0244316	187.4	0.0164636	0	187.4	0.00851416	0		187.4	0.202359	0.200035	187.4	0.163145	0.158111	187.4	0.105865	0.116838	187.4	0.0573371	0.0688199	187.4	0.0266143	0	187.4	0.0190824	0	187.4	0.0117906	0		187.4	0.111104	0	187.4	0.100138	0.0955698
187.6	0.159336	0.156245	187.6	0.128021	0.120988	187.6	0.0759427	0.0804757	187.6	0.0353082	0.0403857	187.6	0.0198902	0.0244558	187.6	0.0163706	0	187.6	0.00842997	0		187.6	0.20298	0.200077	187.6	0.163189	0.158191	187.6	0.106534	0.116926	187.6	0.0578077	0.0688817	187.6	0.0275487	0	187.6	0.0190006	0	187.6	0.0123042	0		187.6	0.11074	0	187.6	0.0991355	0.0955705
187.8	0.159636	0.156287	187.8	0.128744	0.121056	187.8	0.0764959	0.0805388	187.8	0.0355284	0.0404227	187.8	0.0203034	0.02448	187.8	0.0164677	0	187.8	0.00892128	0		187.8	0.202602	0.200119	187.8	0.162549	0.158271	187.8	0.106108	0.117013	187.8	0.0574298	0.0689434	187.8	0.0273952	0	187.8	0.0182185	0	187.8	0.0122084	0		187.8	0.110716	0	187.8	0.0992269	0.0955712
188	0.159814	0.156328	188	0.128972	0.121124	188	0.076899	0.0806019	188	0.0357439	0.0404598	188	0.0204474	0.0245042	188	0.0163169	0	188	0.00868034	0		188	0.202695	0.20016	188	0.162569	0.15835	188	0.10655	0.117101	188	0.0571276	0.0690052	188	0.0280057	0	188	0.01798	0	188	0.0122214	0		188	0.110812	0	188	0.0990168	0.095572
188.2	0.159533	0.156369	188.2	0.128493	0.121191	188.2	0.0765269	0.0806649	188.2	0.0352052	0.0404968	188.2	0.0197026	0.0245284	188.2	0.0158324	0	188.2	0.00811113	0		188.2	0.202652	0.200202	188.2	0.162801	0.15843	188.2	0.107202	0.117188	188.2	0.0568558	0.0690669	188.2	0.027578	0	188.2	0.0180269	0	188.2	0.0119948	0		188.2	0.111251	0	188.2	0.0990429	0.0955727
188.4	0.158776	0.156411	188.4	0.127864	0.121259	188.4	0.0761389	0.0807279	188.4	0.0344576	0.0405339	188.4	0.0190512	0.0245526	188.4	0.0153583	0	188.4	0.00740117	0		188.4	0.202556	0.200243	188.4	0.162308	0.15851	188.4	0.107236	0.117275	188.4	0.0565648	0.0691286	188.4	0.0268931	0	188.4	0.0180186	0	188.4	0.0119465	0		188.4	0.110983	0	188.4	0.0987435	0.0955734
188.6	0.158934	0.156452	188.6	0.128038	0.121327	188.6	0.076522	0.0807909	188.6	0.0345987	0.0405709	188.6	0.0189783	0.0245768	188.6	0.0151974	0	188.6	0.0072045	0		188.6	0.202617	0.200285	188.6	0.162683	0.158589	188.6	0.107798	0.117362	188.6	0.0569217	0.0691903	188.6	0.0272541	0	188.6	0.0177419	0	188.6	0.0117971	0		188.6	0.11141	0	188.6	0.0989333	0.095574
188.8	0.158744	0.156493	188.8	0.12832	0.121394	188.8	0.0765748	0.0808538	188.8	0.0349912	0.0406079	188.8	0.0187639	0.024601	188.8	0.0156992	0	188.8	0.00707837	0		188.8	0.202313	0.200326	188.8	0.162298	0.158668	188.8	0.107032	0.117449	188.8	0.0560064	0.0692519	188.8	0.0265476	0	188.8	0.0173832	0	188.8	0.0110981	0		188.8	0.110983	0	188.8	0.0986166	0.0955747
189	0.15869	0.156533	189	0.127702	0.121461	189	0.0759492	0.0809167	189	0.0347217	0.0406449	189	0.0181195	0.0246252	189	0.0159728	0	189	0.00662282	0		189	0.202438	0.200367	189	0.162458	0.158748	189	0.107081	0.117536	189	0.055487	0.0693136	189	0.0265458	0	189	0.0172481	0	189	0.0112198	0		189	0.110671	0	189	0.0987262	0.0955754
189.2	0.158952	0.156574	189.2	0.127564	0.121529	189.2	0.0755297	0.0809795	189.2	0.034766	0.0406818	189.2	0.0184324	0.0246494	189.2	0.0154628	0	189.2	0.00649712	0		189.2	0.201881	0.200408	189.2	0.162812	0.158827	189.2	0.107287	0.117623	189.2	0.0546778	0.0693752	189.2	0.0263501	0	189.2	0.0167817	0	189.2	0.0108746	0		189.2	0.110982	0	189.2	0.0994432	0.0955761
189.4	0.158944	0.156615	189.4	0.127649	0.121596	189.4	0.0759039	0.0810423	189.4	0.0352046	0.0407188	189.4	0.018415	0.0246736	189.4	0.0155356	0	189.4	0.00689929	0		189.4	0.201862	0.200448	189.4	0.162782	0.158906	189.4	0.107378	0.11771	189.4	0.0546332	0.0694368	189.4	0.0261327	0	189.4	0.016964	0	189.4	0.0104798	0		189.4	0.111166	0	189.4	0.0998252	0.0955768
189.6	0.157856	0.156656	189.6	0.126513	0.121663	189.6	0.0749969	0.0811051	189.6	0.0347131	0.0407558	189.6	0.0173841	0.0246978	189.6	0.0147564	0	189.6	0.00577245	0		189.6	0.201913	0.200489	189.6	0.162962	0.158985	189.6	0.10758	0.117797	189.6	0.0547809	0.0694984	189.6	0.0260413	0	189.6	0.0171845	0	189.6	0.0104573	0		189.6	0.111089	0	189.6	0.0996395	0.0955774
189.8	0.158939	0.156696	189.8	0.126906	0.12173	189.8	0.0749353	0.0811678	189.8	0.0351425	0.0407927	189.8	0.0181983	0.0247219	189.8	0.0149059	0	189.8	0.005912	0		189.8	0.202245	0.20053	189.8	0.163777	0.159063	189.8	0.107753	0.117884	189.8	0.0551938	0.0695599	189.8	0.0265109	0	189.8	0.0177409	0	189.8	0.0104792	0		189.8	0.110664	0	189.8	0.0995488	0.0955781
190	0.159483	0.156736	190	0.127007	0.121797	190	0.0745508	0.0812305	190	0.0356537	0.0408296	190	0.0183149	0.0247461	190	0.0147831	0	190	0.00608229	0		190	0.202194	0.20057	190	0.163408	0.159142	190	0.1075	0.11797	190	0.0556804	0.0696214	190	0.0263893	0	190	0.0175919	0	190	0.0100403	0		190	0.109915	0	190	0.0988536	0.0955788
190.2	0.159691	0.156777	190.2	0.127733	0.121864	190.2	0.0745113	0.0812931	190.2	0.0360683	0.0408666	190.2	0.0183546	0.0247703	190.2	0.0154766	0	190.2	0.00686274	0		190.2	0.202523	0.200611	190.2	0.163541	0.15922	190.2	0.107711	0.118057	190.2	0.0561235	0.069683	190.2	0.0271371	0	190.2	0.0176037	0	190.2	0.00977985	0		190.2	0.11043	0	190.2	0.0992929	0.0955794
190.4	0.159709	0.156817	190.4	0.128267	0.121931	190.4	0.074543	0.0813557	190.4	0.0360869	0.0409035	190.4	0.0181725	0.0247944	190.4	0.0155099	0	190.4	0.00695773	0		190.4	0.202569	0.200651	190.4	0.163776	0.159299	190.4	0.107682	0.118143	190.4	0.0560505	0.0697444	190.4	0.0266567	0	190.4	0.0175349	0	190.4	0.00998865	0		190.4	0.109729	0	190.4	0.0995476	0.0955801
190.6	0.159443	0.156857	190.6	0.12814	0.121997	190.6	0.0745851	0.0814183	190.6	0.0365811	0.0409404	190.6	0.0178102	0.0248186	190.6	0.0152208	0	190.6	0.00693171	0		190.6	0.202765	0.200691	190.6	0.163863	0.159377	190.6	0.10827	0.11823	190.6	0.056583	0.0698059	190.6	0.0268256	0	190.6	0.018053	0	190.6	0.0102495	0		190.6	0.109809	0	190.6	0.099771	0.0955807
190.8	0.159904	0.156897	190.8	0.128283	0.122064	190.8	0.0743665	0.0814808	190.8	0.0364606	0.0409773	190.8	0.0181254	0.0248427	190.8	0.0150727	0	190.8	0.00758757	0		190.8	0.203109	0.200731	190.8	0.164038	0.159455	190.8	0.108873	0.118316	190.8	0.0574112	0.0698673	190.8	0.0270719	0	190.8	0.0181368	0	190.8	0.010968	0		190.8	0.109505	0	190.8	0.0995301	0.0955813
191	0.160575	0.156937	191	0.128644	0.122131	191	0.0748865	0.0815433	191	0.0366379	0.0410141	191	0.018404	0.0248669	191	0.0161408	0	191	0.00842768	0		191	0.203642	0.200771	191	0.164722	0.159533	191	0.108919	0.118403	191	0.0580297	0.0699288	191	0.0271815	0	191	0.0186771	0	191	0.0112664	0		191	0.110118	0	191	0.0999957	0.095582
191.2	0.16108	0.156977	191.2	0.129332	0.122197	191.2	0.0752121	0.0816057	191.2	0.0366813	0.041051	191.2	0.0184696	0.024891	191.2	0.0165099	0	191.2	0.00863237	0		191.2	0.204463	0.20081	191.2	0.165625	0.159611	191.2	0.109367	0.118489	191.2	0.0587224	0.0699902	191.2	0.0277853	0	191.2	0.0192893	0	191.2	0.0120957	0		191.2	0.109126	0	191.2	0.099122	0.0955826
191.4	0.160831	0.157016	191.4	0.129382	0.122263	191.4	0.0753489	0.0816682	191.4	0.0368474	0.0410878	191.4	0.0187396	0.0249152	191.4	0.0161321	0	191.4	0.00877479	0		191.4	0.204093	0.20085	191.4	0.16536	0.159689	191.4	0.110004	0.118575	191.4	0.0594084	0.0700515	191.4	0.0279819	0	191.4	0.0192768	0	191.4	0.0125068	0		191.4	0.109319	0	191.4	0.0995313	0.0955832
191.6	0.160626	0.157056	191.6	0.129541	0.12233	191.6	0.0756369	0.0817305	191.6	0.0369103	0.0411247	191.6	0.0186379	0.0249393	191.6	0.016012	0	191.6	0.00883008	0		191.6	0.204821	0.20089	191.6	0.165184	0.159767	191.6	0.110431	0.118662	191.6	0.0601506	0.0701129	191.6	0.0295326	0	191.6	0.0196245	0	191.6	0.0128912	0		191.6	0.10911	0	191.6	0.0997582	0.0955838
191.8	0.160829	0.157095	191.8	0.12948	0.122396	191.8	0.0757399	0.0817929	191.8	0.0372574	0.0411615	191.8	0.0189512	0.0249634	191.8	0.0159166	0	191.8	0.00905446	0		191.8	0.204546	0.200929	191.8	0.165264	0.159845	191.8	0.11025	0.118748	191.8	0.0604075	0.0701742	191.8	0.0296701	0	191.8	0.0193904	0	191.8	0.0132653	0		191.8	0.109179	0	191.8	0.100683	0.0955845
192	0.160695	0.157135	192	0.129138	0.122462	192	0.0757644	0.0818552	192	0.037362	0.0411983	192	0.0188837	0.0249876	192	0.0159112	0	192	0.00891961	0		192	0.204852	0.200968	192	0.165601	0.159922	192	0.11082	0.118834	192	0.0608625	0.0702355	192	0.0302273	0	192	0.0197833	0	192	0.0135064	0		192	0.109658	0	192	0.100882	0.0955851
192.2	0.160419	0.157174	192.2	0.128655	0.122528	192.2	0.0756568	0.0819174	192.2	0.0368815	0.0412351	192.2	0.0181569	0.0250117	192.2	0.015351	0	192.2	0.00845979	0		192.2	0.204661	0.201008	192.2	0.165713	0.159999	192.2	0.111185	0.11892	192.2	0.0609171	0.0702968	192.2	0.0298623	0	192.2	0.0195018	0	192.2	0.0133599	0		192.2	0.110475	0	192.2	0.101141	0.0955857
192.4	0.160285	0.157213	192.4	0.12905	0.122594	192.4	0.0762694	0.0819796	192.4	0.036443	0.0412719	192.4	0.0185861	0.0250358	192.4	0.0156182	0	192.4	0.00859978	0		192.4	0.204201	0.201047	192.4	0.165461	0.160077	192.4	0.111043	0.119006	192.4	0.0600393	0.0703581	192.4	0.0295245	0	192.4	0.019431	0	192.4	0.0132381	0		192.4	0.110548	0	192.4	0.100825	0.0955863
192.6	0.160626	0.157252	192.6	0.129485	0.12266	192.6	0.0771373	0.0820418	192.6	0.0364888	0.0413087	192.6	0.0187904	0.0250599	192.6	0.0159594	0	192.6	0.00924366	0		192.6	0.203916	0.201086	192.6	0.165642	0.160154	192.6	0.110929	0.119092	192.6	0.0594826	0.0704193	192.6	0.0296223	0	192.6	0.0188147	0	192.6	0.0132551	0		192.6	0.110473	0	192.6	0.100999	0.0955869
192.8	0.161291	0.157291	192.8	0.130275	0.122726	192.8	0.0779844	0.0821039	192.8	0.0367497	0.0413455	192.8	0.0199401	0.0250841	192.8	0.0170933	0	192.8	0.00987956	0		192.8	0.203693	0.201124	192.8	0.165531	0.160231	192.8	0.110681	0.119177	192.8	0.0587798	0.0704805	192.8	0.029098	0	192.8	0.0186806	0	192.8	0.0128026	0		192.8	0.109846	0	192.8	0.100375	0.0955875
193	0.161604	0.15733	193	0.13054	0.122791	193	0.0782741	0.082166	193	0.0367942	0.0413822	193	0.0206726	0.0251082	193	0.0170193	0	193	0.00976032	0		193	0.203655	0.201163	193	0.165725	0.160308	193	0.110624	0.119263	193	0.0589358	0.0705417	193	0.0291281	0	193	0.0187751	0	193	0.0126694	0		193	0.110235	0	193	0.100291	0.0955881
193.2	0.162012	0.157369	193.2	0.131064	0.122857	193.2	0.0788177	0.0822281	193.2	0.0372132	0.041419	193.2	0.0214608	0.0251323	193.2	0.0165769	0	193.2	0.0101905	0		193.2	0.203128	0.201202	193.2	0.166045	0.160385	193.2	0.110537	0.119349	193.2	0.0589258	0.0706029	193.2	0.0290013	0	193.2	0.0183573	0	193.2	0.0122692	0		193.2	0.110861	0	193.2	0.100369	0.0955886
193.4	0.161948	0.157408	193.4	0.130551	0.122923	193.4	0.0788731	0.0822901	193.4	0.0366396	0.0414557	193.4	0.0210815	0.0251564	193.4	0.0161786	0	193.4	0.00976758	0		193.4	0.203463	0.20124	193.4	0.166187	0.160462	193.4	0.110337	0.119435	193.4	0.0594551	0.0706641	193.4	0.0291545	0	193.4	0.0185892	0	193.4	0.0119152	0		193.4	0.111015	0	193.4	0.100009	0.0955892
193.6	0.1617	0.157446	193.6	0.130241	0.122988	193.6	0.0786606	0.0823521	193.6	0.0360055	0.0414925	193.6	0.0216996	0.0251805	193.6	0.0158717	0	193.6	0.00899853	0		193.6	0.203201	0.201279	193.6	0.166301	0.160538	193.6	0.109969	0.11952	193.6	0.0594021	0.0707252	193.6	0.0285467	0	193.6	0.0185638	0	193.6	0.0116079	0		193.6	0.110817	0	193.6	0.0988746	0.0955898
193.8	0.163014	0.157485	193.8	0.130979	0.123053	193.8	0.0797382	0.0824141	193.8	0.0365341	0.0415292	193.8	0.0229137	0.0252046	193.8	0.0168884	0	193.8	0.00960013	0		193.8	0.202518	0.201317	193.8	0.16548	0.160615	193.8	0.108953	0.119606	193.8	0.0586672	0.0707863	193.8	0.0280238	0	193.8	0.0177351	0	193.8	0.0108319	0		193.8	0.110613	0	193.8	0.0983171	0.0955904
194	0.162948	0.157523	194	0.131149	0.123119	194	0.0799701	0.082476	194	0.0370239	0.0415659	194	0.0228858	0.0252287	194	0.016981	0	194	0.0100712	0		194	0.202006	0.201355	194	0.164482	0.160691	194	0.108443	0.119691	194	0.0583624	0.0708474	194	0.027166	0	194	0.0169047	0	194	0.00987967	0		194	0.110339	0	194	0.0977913	0.0955909
194.2	0.163008	0.157562	194.2	0.131424	0.123184	194.2	0.0801501	0.0825378	194.2	0.0369678	0.0416026	194.2	0.0227659	0.0252528	194.2	0.0173312	0	194.2	0.0105537	0		194.2	0.201975	0.201393	194.2	0.163924	0.160767	194.2	0.108524	0.119777	194.2	0.0580419	0.0709085	194.2	0.0267599	0	194.2	0.0164735	0	194.2	0.00954201	0		194.2	0.110571	0	194.2	0.0978006	0.0955915
194.4	0.16284	0.1576	194.4	0.131184	0.123249	194.4	0.0802379	0.0825997	194.4	0.0371955	0.0416392	194.4	0.0223301	0.0252769	194.4	0.0170436	0	194.4	0.00974146	0		194.4	0.201879	0.201431	194.4	0.163894	0.160844	194.4	0.108064	0.119862	194.4	0.0574901	0.0709695	194.4	0.0263325	0	194.4	0.0168795	0	194.4	0.00936363	0		194.4	0.110473	0	194.4	0.0979552	0.0955921
194.6	0.163019	0.157638	194.6	0.130761	0.123314	194.6	0.0802989	0.0826615	194.6	0.0372491	0.0416759	194.6	0.0220331	0.0253009	194.6	0.0169232	0	194.6	0.00975801	0		194.6	0.2026	0.201469	194.6	0.163613	0.16092	194.6	0.10849	0.119947	194.6	0.0578189	0.0710305	194.6	0.0264955	0	194.6	0.0174952	0	194.6	0.00917019	0		194.6	0.110368	0	194.6	0.0984146	0.0955926
194.8	0.162749	0.157676	194.8	0.130422	0.123379	194.8	0.0798099	0.0827232	194.8	0.0364577	0.0417126	194.8	0.0217781	0.025325	194.8	0.0168787	0	194.8	0.00958682	0		194.8	0.203363	0.201507	194.8	0.163237	0.160996	194.8	0.108649	0.120032	194.8	0.0575683	0.0710915	194.8	0.026202	0	194.8	0.0173411	0	194.8	0.00900389	0		194.8	0.11019	0	194.8	0.0984146	0.0955932
195	0.162807	0.157714	195	0.130454	0.123444	195	0.0796445	0.0827849	195	0.0362894	0.0417492	195	0.0211409	0.0253491	195	0.0171536	0	195	0.0101145	0		195	0.203865	0.201545	195	0.163137	0.161072	195	0.108834	0.120118	195	0.0571835	0.0711525	195	0.0263759	0	195	0.0175708	0	195	0.00899293	0		195	0.110128	0	195	0.098934	0.0955937
195.2	0.162644	0.157752	195.2	0.130521	0.123509	195.2	0.0797807	0.0828466	195.2	0.0365802	0.0417859	195.2	0.021179	0.0253732	195.2	0.017286	0	195.2	0.0101144	0		195.2	0.204107	0.201582	195.2	0.162918	0.161147	195.2	0.109053	0.120203	195.2	0.0572565	0.0712135	195.2	0.0262513	0	195.2	0.0173951	0	195.2	0.00891532	0		195.2	0.109405	0	195.2	0.0988388	0.0955942
195.4	0.162479	0.157789	195.4	0.129771	0.123574	195.4	0.079197	0.0829082	195.4	0.0364982	0.0418225	195.4	0.021242	0.0253972	195.4	0.0163977	0	195.4	0.00990688	0		195.4	0.204165	0.20162	195.4	0.162929	0.161223	195.4	0.109607	0.120288	195.4	0.0576876	0.0712744	195.4	0.0265104	0	195.4	0.0173041	0	195.4	0.00879812	0		195.4	0.109804	0	195.4	0.0998042	0.0955948
195.6	0.162696	0.157827	195.6	0.129887	0.123638	195.6	0.0794032	0.0829698	195.6	0.0365677	0.0418591	195.6	0.0213814	0.0254213	195.6	0.0165165	0	195.6	0.0104243	0		195.6	0.205117	0.201657	195.6	0.163351	0.161298	195.6	0.110292	0.120373	195.6	0.0580086	0.0713353	195.6	0.027809	0	195.6	0.0180218	0	195.6	0.00970858	0		195.6	0.11023	0	195.6	0.100009	0.0955953
195.8	0.162918	0.157865	195.8	0.129873	0.123703	195.8	0.0790331	0.0830314	195.8	0.0359827	0.0418957	195.8	0.0211039	0.0254454	195.8	0.0162149	0	195.8	0.0101576	0		195.8	0.205465	0.201694	195.8	0.16384	0.161374	195.8	0.110738	0.120458	195.8	0.0583443	0.0713962	195.8	0.0276236	0	195.8	0.0182305	0	195.8	0.0100073	0		195.8	0.109838	0	195.8	0.0997961	0.0955959
196	0.162748	0.157902	196	0.13008	0.123767	196	0.0785913	0.0830929	196	0.0355253	0.0419323	196	0.0207922	0.0254694	196	0.0157644	0	196	0.00996338	0		196	0.206571	0.201731	196	0.16426	0.161449	196	0.111219	0.120542	196	0.0587722	0.0714571	196	0.0281385	0	196	0.0191544	0	196	0.0102227	0		196	0.110285	0	196	0.0997225	0.0955964
196.2	0.162146	0.157939	196.2	0.130367	0.123832	196.2	0.0779478	0.0831544	196.2	0.0350497	0.0419689	196.2	0.0200509	0.0254935	196.2	0.0147369	0	196.2	0.0092454	0		196.2	0.206904	0.201768	196.2	0.164814	0.161524	196.2	0.111638	0.120627	196.2	0.0589125	0.0715179	196.2	0.0287351	0	196.2	0.0191731	0	196.2	0.0102097	0		196.2	0.110416	0	196.2	0.0995883	0.0955969
196.4	0.162572	0.157977	196.4	0.131254	0.123896	196.4	0.0784613	0.0832158	196.4	0.035244	0.0420054	196.4	0.020925	0.0255175	196.4	0.0153413	0	196.4	0.00975327	0		196.4	0.207178	0.201805	196.4	0.165525	0.1616	196.4	0.11173	0.120712	196.4	0.0592072	0.0715788	196.4	0.0285994	0	196.4	0.0195072	0	196.4	0.0106324	0		196.4	0.109856	0	196.4	0.0992753	0.0955974
196.6	0.163067	0.158014	196.6	0.131739	0.12396	196.6	0.0788037	0.0832772	196.6	0.0349974	0.042042	196.6	0.0212584	0.0255416	196.6	0.0158015	0	196.6	0.0100067	0		196.6	0.207082	0.201842	196.6	0.166119	0.161675	196.6	0.11157	0.120797	196.6	0.0594119	0.0716396	196.6	0.0290649	0	196.6	0.0196943	0	196.6	0.0109238	0		196.6	0.109434	0	196.6	0.0991573	0.0955979
196.8	0.163237	0.158051	196.8	0.131981	0.124025	196.8	0.0784558	0.0833386	196.8	0.0351774	0.0420785	196.8	0.0216697	0.0255656	196.8	0.0157536	0	196.8	0.0100419	0		196.8	0.207375	0.201879	196.8	0.166415	0.161749	196.8	0.111924	0.120881	196.8	0.060049	0.0717003	196.8	0.028998	0	196.8	0.0200941	0	196.8	0.0111985	0		196.8	0.109661	0	196.8	0.0989393	0.0955985
197	0.163225	0.158088	197	0.13222	0.124089	197	0.0787376	0.0833999	197	0.0356004	0.0421151	197	0.0214187	0.0255896	197	0.0152769	0	197	0.010103	0		197	0.207232	0.201915	197	0.166625	0.161824	197	0.111747	0.120966	197	0.0605861	0.0717611	197	0.0290513	0	197	0.0198005	0	197	0.0110843	0		197	0.110025	0	197	0.0988828	0.095599
197.2	0.162937	0.158125	197.2	0.131716	0.124153	197.2	0.0781331	0.0834612	197.2	0.0352108	0.0421516	197.2	0.0210612	0.0256137	197.2	0.0144427	0	197.2	0.00967402	0		197.2	0.206755	0.201952	197.2	0.166729	0.161899	197.2	0.11139	0.12105	197.2	0.0604991	0.0718218	197.2	0.0290196	0	197.2	0.0192298	0	197.2	0.0113498	0		197.2	0.11061	0	197.2	0.0987941	0.0955995
197.4	0.16279	0.158162	197.4	0.130798	0.124217	197.4	0.0773876	0.0835225	197.4	0.0346037	0.0421881	197.4	0.0205806	0.0256377	197.4	0.0136299	0	197.4	0.00916649	0		197.4	0.206275	0.201988	197.4	0.16698	0.161973	197.4	0.111653	0.121135	197.4	0.0604328	0.0718826	197.4	0.0287554	0	197.4	0.0192824	0	197.4	0.0114336	0		197.4	0.111455	0	197.4	0.099327	0.0956
197.6	0.162613	0.158199	197.6	0.130792	0.12428	197.6	0.0772406	0.0835837	197.6	0.035048	0.0422246	197.6	0.0213646	0.0256617	197.6	0.0135737	0	197.6	0.00900507	0		197.6	0.205738	0.202025	197.6	0.166938	0.162048	197.6	0.111706	0.121219	197.6	0.0606353	0.0719433	197.6	0.028212	0	197.6	0.0193686	0	197.6	0.0117775	0		197.6	0.110941	0	197.6	0.098632	0.0956005
197.8	0.163323	0.158235	197.8	0.130986	0.124344	197.8	0.077959	0.0836449	197.8	0.0363314	0.0422611	197.8	0.0209419	0.0256858	197.8	0.013825	0	197.8	0.00877422	0		197.8	0.205526	0.202061	197.8	0.167226	0.162122	197.8	0.112082	0.121303	197.8	0.0606965	0.0720039	197.8	0.0286429	0	197.8	0.0197366	0	197.8	0.0118523	0		197.8	0.110467	0	197.8	0.098816	0.095601
198	0.16284	0.158272	198	0.130544	0.124408	198	0.0774289	0.083706	198	0.0364192	0.0422975	198	0.0202479	0.0257098	198	0.0133041	0	198	0.00821629	0		198	0.205861	0.202097	198	0.167663	0.162197	198	0.112374	0.121388	198	0.0606373	0.0720646	198	0.0285395	0	198	0.0200538	0	198	0.01181	0		198	0.11048	0	198	0.0991911	0.0956014
198.2	0.162431	0.158308	198.2	0.1302	0.124471	198.2	0.0772495	0.0837671	198.2	0.0361899	0.042334	198.2	0.0198923	0.0257338	198.2	0.0130641	0	198.2	0.0079739	0		198.2	0.206632	0.202133	198.2	0.168415	0.162271	198.2	0.112977	0.121472	198.2	0.0616255	0.0721252	198.2	0.0292819	0	198.2	0.0208296	0	198.2	0.0122573	0		198.2	0.110944	0	198.2	0.0998482	0.0956019
198.4	0.161784	0.158345	198.4	0.129737	0.124535	198.4	0.0776452	0.0838282	198.4	0.0360615	0.0423705	198.4	0.01934	0.0257578	198.4	0.012808	0	198.4	0.00755245	0		198.4	0.207256	0.202169	198.4	0.168602	0.162345	198.4	0.113662	0.121556	198.4	0.061529	0.0721858	198.4	0.0298393	0	198.4	0.0217095	0	198.4	0.0123421	0		198.4	0.111325	0	198.4	0.100614	0.0956024
198.6	0.161959	0.158381	198.6	0.129547	0.124598	198.6	0.0778973	0.0838892	198.6	0.0360108	0.0424069	198.6	0.0197618	0.0257818	198.6	0.0134492	0	198.6	0.00795117	0		198.6	0.207192	0.202204	198.6	0.168142	0.162419	198.6	0.114191	0.12164	198.6	0.061055	0.0722464	198.6	0.0300126	0	198.6	0.0217596	0	198.6	0.0121805	0		198.6	0.11127	0	198.6	0.100694	0.0956029
198.8	0.161754	0.158417	198.8	0.129477	0.124662	198.8	0.0778687	0.0839502	198.8	0.0355964	0.0424433	198.8	0.0193117	0.0258058	198.8	0.0133564	0	198.8	0.00788327	0		198.8	0.206755	0.20224	198.8	0.167383	0.162493	198.8	0.114296	0.121724	198.8	0.0603275	0.072307	198.8	0.0293278	0	198.8	0.0214861	0	198.8	0.011726	0		198.8	0.111722	0	198.8	0.100846	0.0956034
199	0.162209	0.158453	199	0.129479	0.124725	199	0.0784587	0.0840111	199	0.0356735	0.0424797	199	0.0195135	0.0258298	199	0.0137206	0	199	0.00849438	0		199	0.206589	0.202276	199	0.167265	0.162566	199	0.114777	0.121808	199	0.0604605	0.0723675	199	0.030047	0	199	0.021522	0	199	0.0121688	0		199	0.112013	0	199	0.101347	0.0956038
199.2	0.161604	0.158489	199.2	0.128833	0.124788	199.2	0.0780831	0.0840721	199.2	0.0356229	0.0425161	199.2	0.0190674	0.0258538	199.2	0.0133301	0	199.2	0.00762144	0		199.2	0.206393	0.202311	199.2	0.167414	0.16264	199.2	0.115149	0.121892	199.2	0.0608653	0.072428	199.2	0.0302782	0	199.2	0.0213958	0	199.2	0.0124936	0		199.2	0.111851	0	199.2	0.101559	0.0956043
199.4	0.161891	0.158525	199.4	0.12858	0.124852	199.4	0.0779447	0.0841329	199.4	0.0359863	0.0425525	199.4	0.0192693	0.0258778	199.4	0.0134454	0	199.4	0.00766432	0		199.4	0.206466	0.202346	199.4	0.16783	0.162713	199.4	0.115618	0.121976	199.4	0.0608473	0.0724885	199.4	0.0308972	0	199.4	0.0216661	0	199.4	0.0130635	0		199.4	0.111978	0	199.4	0.101009	0.0956048
199.6	0.162097	0.158561	199.6	0.129264	0.124915	199.6	0.0784594	0.0841938	199.6	0.0353193	0.0425889	199.6	0.0189004	0.0259018	199.6	0.013442	0	199.6	0.00779231	0		199.6	0.206863	0.202382	199.6	0.168118	0.162787	199.6	0.116052	0.122059	199.6	0.0610507	0.072549	199.6	0.0313224	0	199.6	0.021764	0	199.6	0.0135365	0		199.6	0.112267	0	199.6	0.100751	0.0956052
199.8	0.162067	0.158597	199.8	0.129701	0.124978	199.8	0.0782514	0.0842546	199.8	0.0350317	0.0426253	199.8	0.0184885	0.0259258	199.8	0.013413	0	199.8	0.00712052	0		199.8	0.206929	0.202417	199.8	0.168349	0.16286	199.8	0.115819	0.122143	199.8	0.0616891	0.0726095	199.8	0.031376	0	199.8	0.0216283	0	199.8	0.0135517	0		199.8	0.112002	0	199.8	0.10098	0.0956057
200	0.161775	0.158632	200	0.130003	0.12504	200	0.0780535	0.0843153	200	0.0356006	0.0426617	200	0.0184138	0.0259498	200	0.0141845	0	200	0.00718739	0		200	0.207061	0.202452	200	0.168863	0.162933	200	0.115993	0.122227	200	0.0627621	0.0726699	200	0.0322682	0	200	0.0220964	0	200	0.0139442	0		200	0.112802	0	200	0.100939	0.0956061
200.2	0.161459	0.158668	200.2	0.130811	0.125103	200.2	0.078235	0.084376	200.2	0.0354799	0.042698	200.2	0.0184665	0.0259737	200.2	0.0142017	0	200.2	0.00683553	0		200.2	0.206408	0.202487	200.2	0.169392	0.163006	200.2	0.115667	0.12231	200.2	0.0628382	0.0727303	200.2	0.0321142	0	200.2	0.0221412	0	200.2	0.0137615	0		200.2	0.112541	0	200.2	0.100569	0.0956066
200.4	0.161176	0.158703	200.4	0.131004	0.125166	200.4	0.0784995	0.0844367	200.4	0.0352847	0.0427344	200.4	0.0185137	0.0259977	200.4	0.0143902	0	200.4	0.00682113	0		200.4	0.206417	0.202522	200.4	0.169826	0.163079	200.4	0.115398	0.122394	200.4	0.0628935	0.0727907	200.4	0.0316065	0	200.4	0.0219726	0	200.4	0.0139477	0		200.4	0.11215	0	200.4	0.0995039	0.0956071
200.6	0.161236	0.158739	200.6	0.131929	0.125229	200.6	0.0791663	0.0844974	200.6	0.0351052	0.0427707	200.6	0.0191783	0.0260217	200.6	0.0149	0	200.6	0.00710093	0		200.6	0.20639	0.202556	200.6	0.169702	0.163152	200.6	0.115115	0.122477	200.6	0.0626274	0.0728511	200.6	0.0315445	0	200.6	0.0217814	0	200.6	0.0138041	0		200.6	0.112282	0	200.6	0.0997937	0.0956075
200.8	0.160826	0.158774	200.8	0.132148	0.125291	200.8	0.0796708	0.084558	200.8	0.0353055	0.042807	200.8	0.0191976	0.0260456	200.8	0.0145673	0	200.8	0.0072438	0		200.8	0.206792	0.202591	200.8	0.169747	0.163225	200.8	0.1155	0.122561	200.8	0.0627198	0.0729114	200.8	0.0314387	0	200.8	0.0220611	0	200.8	0.0140044	0		200.8	0.112121	0	200.8	0.0993754	0.0956079
201	0.160912	0.158809	201	0.132329	0.125354	201	0.0800348	0.0846186	201	0.0356011	0.0428433	201	0.0196587	0.0260696	201	0.0145242	0	201	0.00708189	0		201	0.206999	0.202626	201	0.169905	0.163298	201	0.115558	0.122644	201	0.0633648	0.0729718	201	0.0320636	0	201	0.0222658	0	201	0.0144534	0		201	0.111951	0	201	0.0995443	0.0956084
201.2	0.160792	0.158844	201.2	0.131984	0.125416	201.2	0.0797995	0.0846791	201.2	0.0357963	0.0428796	201.2	0.0201371	0.0260936	201.2	0.0146126	0	201.2	0.0068744	0		201.2	0.206677	0.20266	201.2	0.169798	0.16337	201.2	0.115142	0.122727	201.2	0.0634132	0.0730321	201.2	0.0319626	0	201.2	0.022677	0	201.2	0.0148331	0		201.2	0.112181	0	201.2	0.0997883	0.0956088
201.4	0.160707	0.158879	201.4	0.131948	0.125479	201.4	0.0796798	0.0847396	201.4	0.0359454	0.0429159	201.4	0.0204834	0.0261175	201.4	0.0145557	0	201.4	0.00674243	0		201.4	0.206745	0.202694	201.4	0.169771	0.163443	201.4	0.115305	0.122811	201.4	0.0634687	0.0730924	201.4	0.0316038	0	201.4	0.0227808	0	201.4	0.0145757	0		201.4	0.111869	0	201.4	0.0995898	0.0956092
201.6	0.161227	0.158914	201.6	0.132722	0.125541	201.6	0.0801285	0.0848	201.6	0.0369966	0.0429521	201.6	0.0210632	0.0261415	201.6	0.015208	0	201.6	0.00662401	0		201.6	0.207106	0.202729	201.6	0.170036	0.163515	201.6	0.11546	0.122894	201.6	0.063944	0.0731526	201.6	0.0315704	0	201.6	0.0225781	0	201.6	0.0143973	0		201.6	0.110265	0	201.6	0.0986071	0.0956097
201.8	0.16204	0.158949	201.8	0.133086	0.125603	201.8	0.0804884	0.0848605	201.8	0.03762	0.0429884	201.8	0.0214498	0.0261654	201.8	0.0160303	0	201.8	0.00702052	0		201.8	0.207455	0.202763	201.8	0.170111	0.163587	201.8	0.115437	0.122977	201.8	0.063675	0.0732129	201.8	0.0315187	0	201.8	0.0224872	0	201.8	0.0134814	0		201.8	0.109886	0	201.8	0.0988084	0.0956101
202	0.16224	0.158984	202	0.13336	0.125665	202	0.0807474	0.0849208	202	0.0383137	0.0430247	202	0.0222913	0.0261894	202	0.0165129	0	202	0.00760537	0		202	0.207367	0.202797	202	0.169561	0.163659	202	0.115166	0.12306	202	0.0634854	0.0732731	202	0.0312178	0	202	0.021668	0	202	0.0127371	0		202	0.109255	0	202	0.0984801	0.0956105
202.2	0.162132	0.159018	202.2	0.13371	0.125727	202.2	0.0808763	0.0849812	202.2	0.0382127	0.0430609	202.2	0.0224981	0.0262133	202.2	0.0162293	0	202.2	0.00804503	0		202.2	0.207733	0.202831	202.2	0.169321	0.163732	202.2	0.115392	0.123143	202.2	0.0635907	0.0733333	202.2	0.031703	0	202.2	0.0216663	0	202.2	0.0126173	0		202.2	0.109453	0	202.2	0.0986725	0.0956109
202.4	0.1624	0.159053	202.4	0.133352	0.125789	202.4	0.0813358	0.0850415	202.4	0.0384462	0.0430971	202.4	0.0222186	0.0262372	202.4	0.0160808	0	202.4	0.0082973	0		202.4	0.206736	0.202865	202.4	0.168254	0.163803	202.4	0.115089	0.123226	202.4	0.0622364	0.0733935	202.4	0.0310958	0	202.4	0.0212319	0	202.4	0.0121317	0		202.4	0.108827	0	202.4	0.0981606	0.0956114
202.6	0.162943	0.159088	202.6	0.133592	0.125851	202.6	0.0810713	0.0851018	202.6	0.0385914	0.0431333	202.6	0.0227729	0.0262612	202.6	0.016294	0	202.6	0.00887394	0		202.6	0.206207	0.202898	202.6	0.167327	0.163875	202.6	0.114842	0.123309	202.6	0.0618148	0.0734536	202.6	0.0300409	0	202.6	0.0205392	0	202.6	0.0118232	0		202.6	0.10877	0	202.6	0.0979788	0.0956118
202.8	0.162636	0.159122	202.8	0.133266	0.125913	202.8	0.0805954	0.085162	202.8	0.0384019	0.0431695	202.8	0.0218379	0.0262851	202.8	0.0156074	0	202.8	0.00853099	0		202.8	0.20624	0.202932	202.8	0.167048	0.163947	202.8	0.114921	0.123391	202.8	0.0615723	0.0735137	202.8	0.0296191	0	202.8	0.0204314	0	202.8	0.0120229	0		202.8	0.108372	0	202.8	0.0979285	0.0956122
203	0.162936	0.159156	203	0.133041	0.125975	203	0.0802696	0.0852222	203	0.0387058	0.0432057	203	0.0218585	0.026309	203	0.0157328	0	203	0.00902717	0		203	0.206855	0.202966	203	0.168138	0.164019	203	0.115885	0.123474	203	0.0618745	0.0735739	203	0.0307121	0	203	0.0208709	0	203	0.0130742	0		203	0.10746	0	203	0.0977001	0.0956126
203.2	0.162486	0.159191	203.2	0.131965	0.126036	203.2	0.0789556	0.0852823	203.2	0.0383688	0.0432419	203.2	0.0210441	0.0263329	203.2	0.0148019	0	203.2	0.00800008	0		203.2	0.206657	0.202999	203.2	0.168537	0.16409	203.2	0.115761	0.123557	203.2	0.0622254	0.0736339	203.2	0.0306272	0	203.2	0.0203495	0	203.2	0.0129605	0		203.2	0.107838	0	203.2	0.0980299	0.095613
203.4	0.162884	0.159225	203.4	0.131676	0.126098	203.4	0.0790624	0.0853425	203.4	0.0383312	0.0432781	203.4	0.0213745	0.0263569	203.4	0.0148708	0	203.4	0.00841393	0		203.4	0.206067	0.203033	203.4	0.16887	0.164162	203.4	0.115486	0.12364	203.4	0.0620557	0.073694	203.4	0.0305779	0	203.4	0.0203213	0	203.4	0.013041	0		203.4	0.107968	0	203.4	0.0977486	0.0956134
203.6	0.162693	0.159259	203.6	0.131398	0.12616	203.6	0.078586	0.0854025	203.6	0.0373263	0.0433142	203.6	0.0206935	0.0263808	203.6	0.0144019	0	203.6	0.00799925	0		203.6	0.205598	0.203066	203.6	0.168826	0.164233	203.6	0.115578	0.123722	203.6	0.0626771	0.0737541	203.6	0.0303025	0	203.6	0.0197613	0	203.6	0.0130534	0		203.6	0.108264	0	203.6	0.0986129	0.0956138
203.8	0.163239	0.159293	203.8	0.131845	0.126221	203.8	0.0786335	0.0854626	203.8	0.0377499	0.0433504	203.8	0.020654	0.0264047	203.8	0.0150746	0	203.8	0.00816202	0		203.8	0.205636	0.203099	203.8	0.16947	0.164304	203.8	0.115878	0.123805	203.8	0.0632916	0.0738141	203.8	0.0304179	0	203.8	0.0203536	0	203.8	0.0131717	0		203.8	0.108969	0	203.8	0.0993718	0.0956142
204	0.163235	0.159327	204	0.132028	0.126282	204	0.0784018	0.0855226	204	0.0379308	0.0433865	204	0.0205649	0.0264286	204	0.0150335	0	204	0.00797795	0		204	0.205067	0.203132	204	0.169937	0.164375	204	0.115772	0.123887	204	0.0633058	0.0738741	204	0.0304499	0	204	0.0204297	0	204	0.0131081	0		204	0.109877	0	204	0.0995358	0.0956146
204.2	0.162783	0.159361	204.2	0.132237	0.126344	204.2	0.0783472	0.0855826	204.2	0.0374613	0.0434226	204.2	0.0203871	0.0264525	204.2	0.0137753	0	204.2	0.00759702	0		204.2	0.205202	0.203165	204.2	0.170117	0.164446	204.2	0.115351	0.123969	204.2	0.0629243	0.0739341	204.2	0.0304118	0	204.2	0.0209839	0	204.2	0.0132653	0		204.2	0.109774	0	204.2	0.099661	0.095615
204.4	0.162176	0.159394	204.4	0.131462	0.126405	204.4	0.0782847	0.0856425	204.4	0.037327	0.0434588	204.4	0.019852	0.0264764	204.4	0.0137413	0	204.4	0.00675838	0		204.4	0.205888	0.203198	204.4	0.170466	0.164517	204.4	0.115291	0.124052	204.4	0.0629319	0.073994	204.4	0.0309032	0	204.4	0.0211822	0	204.4	0.0138068	0		204.4	0.109887	0	204.4	0.0993203	0.0956154
204.6	0.161921	0.159428	204.6	0.131249	0.126466	204.6	0.0784965	0.0857024	204.6	0.0364793	0.0434949	204.6	0.0197553	0.0265003	204.6	0.0132302	0	204.6	0.00619112	0		204.6	0.206031	0.203231	204.6	0.170472	0.164588	204.6	0.115221	0.124134	204.6	0.0632385	0.074054	204.6	0.0307588	0	204.6	0.0217109	0	204.6	0.014175	0		204.6	0.110559	0	204.6	0.10018	0.0956157
204.8	0.16186	0.159462	204.8	0.131005	0.126527	204.8	0.0789013	0.0857622	204.8	0.0370007	0.0435309	204.8	0.0200213	0.0265242	204.8	0.0129989	0	204.8	0.00596782	0		204.8	0.206469	0.203264	204.8	0.170992	0.164659	204.8	0.115366	0.124216	204.8	0.063708	0.0741139	204.8	0.0314661	0	204.8	0.0227108	0	204.8	0.0146682	0		204.8	0.110176	0	204.8	0.0998253	0.0956161
205	0.162351	0.159495	205	0.131358	0.126588	205	0.079119	0.0858221	205	0.0372363	0.043567	205	0.0202485	0.0265481	205	0.0137288	0	205	0.00618223	0		205	0.206747	0.203296	205	0.170871	0.164729	205	0.115183	0.124298	205	0.0641959	0.0741738	205	0.0320676	0	205	0.0232432	0	205	0.0153307	0		205	0.110368	0	205	0.100161	0.0956165
205.2	0.16238	0.159528	205.2	0.131332	0.126649	205.2	0.0796316	0.0858818	205.2	0.0370709	0.0436031	205.2	0.0202867	0.026572	205.2	0.0138953	0	205.2	0.00644598	0		205.2	0.20642	0.203329	205.2	0.170417	0.1648	205.2	0.114654	0.124381	205.2	0.0641536	0.0742337	205.2	0.0320063	0	205.2	0.0230459	0	205.2	0.0150027	0		205.2	0.110086	0	205.2	0.0998197	0.0956169
205.4	0.162494	0.159562	205.4	0.131833	0.12671	205.4	0.0798477	0.0859416	205.4	0.0371591	0.0436391	205.4	0.0208565	0.0265958	205.4	0.0141688	0	205.4	0.00679785	0		205.4	0.206668	0.203361	205.4	0.170034	0.16487	205.4	0.114321	0.124463	205.4	0.0634655	0.0742935	205.4	0.0319087	0	205.4	0.0225727	0	205.4	0.0141933	0		205.4	0.109669	0	205.4	0.0992358	0.0956173
205.6	0.163372	0.159595	205.6	0.132605	0.12677	205.6	0.0803595	0.0860013	205.6	0.0375226	0.0436752	205.6	0.0209225	0.0266197	205.6	0.0149777	0	205.6	0.00747495	0		205.6	0.206609	0.203394	205.6	0.169784	0.164941	205.6	0.113782	0.124545	205.6	0.0629424	0.0743533	205.6	0.0320913	0	205.6	0.0218809	0	205.6	0.0138488	0		205.6	0.10896	0	205.6	0.0990922	0.0956176
205.8	0.163494	0.159628	205.8	0.133305	0.126831	205.8	0.0809433	0.086061	205.8	0.0379964	0.0437112	205.8	0.0212369	0.0266436	205.8	0.0155172	0	205.8	0.00834203	0		205.8	0.206303	0.203426	205.8	0.168983	0.165011	205.8	0.113576	0.124626	205.8	0.0624858	0.0744132	205.8	0.0313934	0	205.8	0.0213948	0	205.8	0.0127203	0		205.8	0.109665	0	205.8	0.099312	0.095618
206	0.163708	0.159661	206	0.133797	0.126892	206	0.0814043	0.0861206	206	0.0384891	0.0437472	206	0.0214562	0.0266675	206	0.0157739	0	206	0.00869724	0		206	0.205813	0.203458	206	0.168154	0.165081	206	0.113249	0.124708	206	0.0621556	0.0744729	206	0.0311317	0	206	0.0204372	0	206	0.0120517	0		206	0.109827	0	206	0.099349	0.0956184
206.2	0.163355	0.159694	206.2	0.134083	0.126952	206.2	0.0811341	0.0861802	206.2	0.0382914	0.0437833	206.2	0.0207084	0.0266913	206.2	0.0155371	0	206.2	0.00858501	0		206.2	0.20499	0.20349	206.2	0.166592	0.165151	206.2	0.112011	0.12479	206.2	0.060837	0.0745327	206.2	0.0301132	0	206.2	0.0192008	0	206.2	0.0105497	0		206.2	0.110466	0	206.2	0.0997971	0.0956187
206.4	0.163026	0.159727	206.4	0.134281	0.127013	206.4	0.0813714	0.0862397	206.4	0.0383048	0.0438193	206.4	0.0204365	0.0267152	206.4	0.0157224	0	206.4	0.00890045	0		206.4	0.204273	0.203522	206.4	0.166103	0.165221	206.4	0.11155	0.124872	206.4	0.0603278	0.0745925	206.4	0.0294467	0	206.4	0.0188424	0	206.4	0.0103695	0		206.4	0.11007	0	206.4	0.099328	0.0956191
206.6	0.163219	0.15976	206.6	0.134957	0.127073	206.6	0.0816684	0.0862993	206.6	0.0385981	0.0438552	206.6	0.0209502	0.026739	206.6	0.0162129	0	206.6	0.00944609	0		206.6	0.204551	0.203554	206.6	0.16605	0.165291	206.6	0.111421	0.124954	206.6	0.0605355	0.0746522	206.6	0.0294007	0	206.6	0.0185849	0	206.6	0.0105296	0		206.6	0.110237	0	206.6	0.0990621	0.0956194
206.8	0.16305	0.159793	206.8	0.135027	0.127133	206.8	0.0815626	0.0863588	206.8	0.0387526	0.0438912	206.8	0.0207417	0.0267629	206.8	0.0164948	0	206.8	0.00912218	0		206.8	0.205173	0.203586	206.8	0.166836	0.16536	206.8	0.111903	0.125035	206.8	0.060517	0.0747119	206.8	0.0298515	0	206.8	0.0188862	0	206.8	0.0109641	0		206.8	0.110066	0	206.8	0.0984686	0.0956198
207	0.162595	0.159825	207	0.134941	0.127194	207	0.081484	0.0864182	207	0.0386018	0.0439272	207	0.0208701	0.0267868	207	0.0164644	0	207	0.00932376	0		207	0.205094	0.203617	207	0.167486	0.16543	207	0.112578	0.125117	207	0.061227	0.0747716	207	0.0304576	0	207	0.0191365	0	207	0.0111112	0		207	0.110549	0	207	0.0985838	0.0956201
207.2	0.162352	0.159858	207.2	0.134504	0.127254	207.2	0.0814832	0.0864776	207.2	0.0385532	0.0439631	207.2	0.0206548	0.0268106	207.2	0.0164345	0	207.2	0.008664	0		207.2	0.204695	0.203649	207.2	0.167331	0.1655	207.2	0.112219	0.125198	207.2	0.061448	0.0748312	207.2	0.0299257	0	207.2	0.0185925	0	207.2	0.0105354	0		207.2	0.110835	0	207.2	0.0989937	0.0956205
207.4	0.161993	0.15989	207.4	0.133906	0.127314	207.4	0.0811418	0.086537	207.4	0.0383334	0.0439991	207.4	0.0200205	0.0268344	207.4	0.0161877	0	207.4	0.00865805	0		207.4	0.204331	0.20368	207.4	0.16705	0.165569	207.4	0.112814	0.12528	207.4	0.0616457	0.0748909	207.4	0.0297558	0	207.4	0.0184452	0	207.4	0.0106233	0		207.4	0.110592	0	207.4	0.0987943	0.0956208
207.6	0.161962	0.159923	207.6	0.13409	0.127374	207.6	0.080852	0.0865963	207.6	0.0385293	0.044035	207.6	0.01939	0.0268583	207.6	0.016301	0	207.6	0.00802754	0		207.6	0.203941	0.203712	207.6	0.167184	0.165638	207.6	0.113209	0.125361	207.6	0.0621385	0.0749505	207.6	0.0297223	0	207.6	0.0184859	0	207.6	0.0107547	0		207.6	0.110572	0	207.6	0.0987462	0.0956212
207.8	0.162567	0.159955	207.8	0.134328	0.127434	207.8	0.0809238	0.0866556	207.8	0.0393305	0.0440709	207.8	0.0196489	0.0268821	207.8	0.0160872	0	207.8	0.00837691	0		207.8	0.204141	0.203743	207.8	0.167438	0.165708	207.8	0.113692	0.125442	207.8	0.0624827	0.0750101	207.8	0.0300351	0	207.8	0.0188991	0	207.8	0.0109638	0		207.8	0.111386	0	207.8	0.099527	0.0956215
208	0.162157	0.159987	208	0.133495	0.127494	208	0.0803199	0.0867149	208	0.0392881	0.0441069	208	0.0197045	0.0269059	208	0.0155894	0	208	0.00781194	0		208	0.204334	0.203775	208	0.167681	0.165777	208	0.114147	0.125524	208	0.0627668	0.0750697	208	0.0303339	0	208	0.0187083	0	208	0.0114934	0		208	0.1112	0	208	0.0996183	0.0956219
208.2	0.161774	0.16002	208.2	0.13278	0.127553	208.2	0.0803616	0.0867741	208.2	0.0394266	0.0441428	208.2	0.0195261	0.0269298	208.2	0.0152752	0	208.2	0.00773146	0		208.2	0.20443	0.203806	208.2	0.167363	0.165846	208.2	0.114556	0.125605	208.2	0.062729	0.0751292	208.2	0.0302136	0	208.2	0.0192045	0	208.2	0.0115502	0		208.2	0.111193	0	208.2	0.0991587	0.0956222
208.4	0.160994	0.160052	208.4	0.131957	0.127613	208.4	0.0798492	0.0868333	208.4	0.0394141	0.0441786	208.4	0.0193109	0.0269536	208.4	0.0149697	0	208.4	0.00662064	0		208.4	0.204337	0.203837	208.4	0.167584	0.165915	208.4	0.114963	0.125686	208.4	0.0628877	0.0751887	208.4	0.0300891	0	208.4	0.0186931	0	208.4	0.0119186	0		208.4	0.110269	0	208.4	0.0985269	0.0956225
208.6	0.160649	0.160084	208.6	0.131267	0.127673	208.6	0.0793985	0.0868924	208.6	0.0388536	0.0442145	208.6	0.0185414	0.0269774	208.6	0.0139909	0	208.6	0.00597743	0		208.6	0.204168	0.203868	208.6	0.167744	0.165983	208.6	0.115371	0.125767	208.6	0.063177	0.0752483	208.6	0.0298053	0	208.6	0.0190687	0	208.6	0.0119434	0		208.6	0.110052	0	208.6	0.0990365	0.0956229
208.8	0.161165	0.160116	208.8	0.131598	0.127732	208.8	0.0798313	0.0869516	208.8	0.0394186	0.0442504	208.8	0.019538	0.0270012	208.8	0.0144365	0	208.8	0.00642093	0		208.8	0.204469	0.203899	208.8	0.167854	0.166052	208.8	0.115807	0.125848	208.8	0.0633482	0.0753077	208.8	0.0300145	0	208.8	0.0194222	0	208.8	0.0117084	0		208.8	0.109458	0	208.8	0.0989906	0.0956232
209	0.161005	0.160148	209	0.131217	0.127792	209	0.079779	0.0870106	209	0.0388961	0.0442862	209	0.0193051	0.0270251	209	0.0142145	0	209	0.00641175	0		209	0.204404	0.203929	209	0.167999	0.166121	209	0.116217	0.125929	209	0.0633142	0.0753672	209	0.0305181	0	209	0.0198607	0	209	0.0117441	0		209	0.108981	0	209	0.0986359	0.0956235
209.2	0.16047	0.160179	209.2	0.130645	0.127851	209.2	0.0792743	0.0870697	209.2	0.0384711	0.0443221	209.2	0.019353	0.0270489	209.2	0.0137985	0	209.2	0.00632873	0		209.2	0.204899	0.20396	209.2	0.167874	0.166189	209.2	0.116762	0.12601	209.2	0.063445	0.0754267	209.2	0.0306442	0	209.2	0.020049	0	209.2	0.0115233	0		209.2	0.108872	0	209.2	0.0983515	0.0956239
209.4	0.159947	0.160211	209.4	0.130694	0.12791	209.4	0.0793104	0.0871287	209.4	0.0382492	0.0443579	209.4	0.0194686	0.0270727	209.4	0.0135428	0	209.4	0.00631533	0		209.4	0.205241	0.203991	209.4	0.167796	0.166258	209.4	0.116662	0.126091	209.4	0.0626408	0.0754861	209.4	0.0303357	0	209.4	0.0203797	0	209.4	0.0114668	0		209.4	0.108961	0	209.4	0.0988217	0.0956242
209.6	0.160272	0.160243	209.6	0.131142	0.12797	209.6	0.0795861	0.0871877	209.6	0.0383307	0.0443937	209.6	0.0191842	0.0270965	209.6	0.0137809	0	209.6	0.00676012	0		209.6	0.205289	0.204021	209.6	0.16789	0.166326	209.6	0.116298	0.126172	209.6	0.0626162	0.0755455	209.6	0.0305319	0	209.6	0.0205602	0	209.6	0.0113465	0		209.6	0.109493	0	209.6	0.0993486	0.0956245
209.8	0.160486	0.160274	209.8	0.131444	0.128029	209.8	0.0797084	0.0872466	209.8	0.0387442	0.0444296	209.8	0.0195861	0.0271203	209.8	0.0138128	0	209.8	0.00696613	0		209.8	0.204359	0.204052	209.8	0.167151	0.166394	209.8	0.116211	0.126253	209.8	0.0619078	0.0756049	209.8	0.0294687	0	209.8	0.0196749	0	209.8	0.0103056	0		209.8	0.11042	0	209.8	0.0999285	0.0956248
210	0.160996	0.160306	210	0.131136	0.128088	210	0.0792744	0.0873055	210	0.0379132	0.0444654	210	0.0196273	0.0271441	210	0.013581	0	210	0.00677506	0		210	0.203802	0.204082	210	0.166574	0.166462	210	0.115256	0.126333	210	0.0608771	0.0756642	210	0.0289457	0	210	0.0189038	0	210	0.00947033	0		210	0.110509	0	210	0.100089	0.0956251
210.2	0.160639	0.160337	210.2	0.131395	0.128147	210.2	0.0791335	0.0873643	210.2	0.0378955	0.0445011	210.2	0.0194205	0.0271679	210.2	0.0138723	0	210.2	0.00696531	0		210.2	0.204066	0.204112	210.2	0.167001	0.16653	210.2	0.115182	0.126414	210.2	0.0605322	0.0757236	210.2	0.0284576	0	210.2	0.0189041	0	210.2	0.00944052	0		210.2	0.11035	0	210.2	0.100296	0.0956254
210.4	0.160383	0.160368	210.4	0.130915	0.128206	210.4	0.0789204	0.0874232	210.4	0.037423	0.0445369	210.4	0.0195129	0.0271916	210.4	0.0136511	0	210.4	0.00706503	0		210.4	0.204498	0.204143	210.4	0.167982	0.166598	210.4	0.115382	0.126495	210.4	0.0606853	0.0757829	210.4	0.0286455	0	210.4	0.0193395	0	210.4	0.0102051	0		210.4	0.110069	0	210.4	0.100001	0.0956258
210.6	0.160578	0.1604	210.6	0.130963	0.128265	210.6	0.078999	0.0874819	210.6	0.0379825	0.0445727	210.6	0.0200282	0.0272154	210.6	0.014008	0	210.6	0.00757844	0		210.6	0.205057	0.204173	210.6	0.168554	0.166666	210.6	0.115239	0.126575	210.6	0.0616635	0.0758422	210.6	0.028962	0	210.6	0.0191399	0	210.6	0.0105753	0		210.6	0.109826	0	210.6	0.0999745	0.0956261
210.8	0.160349	0.160431	210.8	0.131277	0.128324	210.8	0.0791145	0.0875407	210.8	0.0377577	0.0446084	210.8	0.0200877	0.0272392	210.8	0.0141874	0	210.8	0.00774721	0		210.8	0.205614	0.204203	210.8	0.168556	0.166734	210.8	0.115474	0.126656	210.8	0.0617188	0.0759015	210.8	0.0288105	0	210.8	0.0190624	0	210.8	0.010825	0		210.8	0.109721	0	210.8	0.0998005	0.0956264
211	0.160005	0.160462	211	0.131156	0.128382	211	0.0793022	0.0875994	211	0.0378442	0.0446442	211	0.0198409	0.027263	211	0.0137845	0	211	0.00796437	0		211	0.205441	0.204233	211	0.168727	0.166802	211	0.115744	0.126736	211	0.0623779	0.0759607	211	0.029185	0	211	0.0193751	0	211	0.0106511	0		211	0.109875	0	211	0.100332	0.0956267
211.2	0.160298	0.160493	211.2	0.131143	0.128441	211.2	0.0795987	0.0876581	211.2	0.0380864	0.0446799	211.2	0.0196178	0.0272868	211.2	0.0143255	0	211.2	0.00839347	0		211.2	0.205689	0.204263	211.2	0.168966	0.166869	211.2	0.115972	0.126816	211.2	0.0624941	0.07602	211.2	0.0290747	0	211.2	0.019083	0	211.2	0.0109075	0		211.2	0.109307	0	211.2	0.0997849	0.095627
211.4	0.160169	0.160524	211.4	0.131575	0.1285	211.4	0.0793632	0.0877167	211.4	0.0381844	0.0447156	211.4	0.0197988	0.0273105	211.4	0.0146328	0	211.4	0.00879381	0		211.4	0.205519	0.204292	211.4	0.168652	0.166937	211.4	0.115871	0.126897	211.4	0.062542	0.0760792	211.4	0.029403	0	211.4	0.0187876	0	211.4	0.01112	0		211.4	0.108918	0	211.4	0.0995042	0.0956273
211.6	0.160328	0.160555	211.6	0.13227	0.128558	211.6	0.0796505	0.0877753	211.6	0.0382109	0.0447513	211.6	0.0199157	0.0273343	211.6	0.0147887	0	211.6	0.00880863	0		211.6	0.205962	0.204322	211.6	0.169014	0.167004	211.6	0.116132	0.126977	211.6	0.0632883	0.0761384	211.6	0.0303177	0	211.6	0.0196254	0	211.6	0.0120023	0		211.6	0.108667	0	211.6	0.0990719	0.0956276
211.8	0.161293	0.160585	211.8	0.132746	0.128617	211.8	0.080337	0.0878339	211.8	0.0386019	0.044787	211.8	0.0207295	0.0273581	211.8	0.0151375	0	211.8	0.0096813	0		211.8	0.206701	0.204352	211.8	0.169338	0.167071	211.8	0.11622	0.127057	211.8	0.0635454	0.0761975	211.8	0.0306987	0	211.8	0.0199575	0	211.8	0.0126897	0		211.8	0.108843	0	211.8	0.0991471	0.0956279
212	0.161489	0.160616	212	0.133259	0.128675	212	0.0804967	0.0878924	212	0.0387219	0.0448227	212	0.0211709	0.0273818	212	0.0152752	0	212	0.00975568	0		212	0.207172	0.204381	212	0.169223	0.167138	212	0.116624	0.127137	212	0.0639093	0.0762567	212	0.0311497	0	212	0.0202337	0	212	0.0130597	0		212	0.108592	0	212	0.098351	0.0956282
212.2	0.161352	0.160647	212.2	0.133679	0.128733	212.2	0.0813009	0.0879509	212.2	0.0392733	0.0448584	212.2	0.0209284	0.0274056	212.2	0.0156005	0	212.2	0.00938575	0		212.2	0.206562	0.204411	212.2	0.168676	0.167205	212.2	0.116463	0.127217	212.2	0.0638022	0.0763158	212.2	0.0311063	0	212.2	0.0202305	0	212.2	0.0128874	0		212.2	0.108528	0	212.2	0.0979609	0.0956284
212.4	0.160894	0.160677	212.4	0.133459	0.128791	212.4	0.0811112	0.0880094	212.4	0.0386443	0.0448941	212.4	0.0204074	0.0274293	212.4	0.0151337	0	212.4	0.00855454	0		212.4	0.206391	0.20444	212.4	0.168544	0.167272	212.4	0.116626	0.127297	212.4	0.0633868	0.0763749	212.4	0.0312409	0	212.4	0.0197399	0	212.4	0.0129507	0		212.4	0.107844	0	212.4	0.0979888	0.0956287
212.6	0.160946	0.160708	212.6	0.133643	0.12885	212.6	0.0817605	0.0880678	212.6	0.038442	0.0449297	212.6	0.020168	0.0274531	212.6	0.0150439	0	212.6	0.00843335	0		212.6	0.20651	0.204469	212.6	0.168532	0.167339	212.6	0.116763	0.127377	212.6	0.0632766	0.076434	212.6	0.0314097	0	212.6	0.0203508	0	212.6	0.0129767	0		212.6	0.107652	0	212.6	0.0980906	0.095629
212.8	0.161075	0.160738	212.8	0.134027	0.128908	212.8	0.0819199	0.0881262	212.8	0.0384264	0.0449654	212.8	0.0204178	0.0274768	212.8	0.0155421	0	212.8	0.00848309	0		212.8	0.206301	0.204498	212.8	0.168318	0.167406	212.8	0.116816	0.127457	212.8	0.0628603	0.0764931	212.8	0.0310212	0	212.8	0.0202996	0	212.8	0.0126031	0		212.8	0.106737	0	212.8	0.0974667	0.0956293
213	0.161023	0.160768	213	0.134296	0.128966	213	0.0823055	0.0881845	213	0.0389932	0.045001	213	0.0198791	0.0275005	213	0.0158975	0	213	0.00806543	0		213	0.205932	0.204527	213	0.16859	0.167473	213	0.116713	0.127537	213	0.0627941	0.0765521	213	0.0308968	0	213	0.0204855	0	213	0.01255	0		213	0.106726	0	213	0.0974881	0.0956296
213.2	0.160523	0.160799	213.2	0.134536	0.129024	213.2	0.0825133	0.0882428	213.2	0.0391509	0.0450366	213.2	0.0195638	0.0275243	213.2	0.0161339	0	213.2	0.00809782	0		213.2	0.20558	0.204556	213.2	0.16839	0.167539	213.2	0.116373	0.127617	213.2	0.0622326	0.0766111	213.2	0.030602	0	213.2	0.0203828	0	213.2	0.0126174	0		213.2	0.107422	0	213.2	0.0975942	0.0956299
213.4	0.160251	0.160829	213.4	0.134604	0.129081	213.4	0.0829897	0.0883011	213.4	0.0392479	0.0450722	213.4	0.0194014	0.027548	213.4	0.016042	0	213.4	0.00781051	0		213.4	0.20503	0.204585	213.4	0.169062	0.167606	213.4	0.11624	0.127696	213.4	0.0617366	0.0766701	213.4	0.0306116	0	213.4	0.0208178	0	213.4	0.0127665	0		213.4	0.107659	0	213.4	0.0982755	0.0956301
213.6	0.16069	0.160859	213.6	0.135119	0.129139	213.6	0.0834266	0.0883593	213.6	0.0397917	0.0451078	213.6	0.0200435	0.0275717	213.6	0.016164	0	213.6	0.00824913	0		213.6	0.204048	0.204614	213.6	0.16895	0.167672	213.6	0.116252	0.127776	213.6	0.0616137	0.0767291	213.6	0.0303936	0	213.6	0.0207329	0	213.6	0.0120322	0		213.6	0.108568	0	213.6	0.0989899	0.0956304
213.8	0.160831	0.160889	213.8	0.135331	0.129197	213.8	0.0832829	0.0884175	213.8	0.0398779	0.0451434	213.8	0.0205163	0.0275955	213.8	0.0161635	0	213.8	0.00789189	0		213.8	0.204002	0.204643	213.8	0.169031	0.167738	213.8	0.116908	0.127856	213.8	0.0621116	0.0767881	213.8	0.0302206	0	213.8	0.0206451	0	213.8	0.012092	0		213.8	0.109363	0	213.8	0.099448	0.0956307
214	0.160895	0.160919	214	0.135186	0.129255	214	0.0829368	0.0884757	214	0.0394386	0.045179	214	0.0205304	0.0276192	214	0.0163294	0	214	0.00818369	0		214	0.204597	0.204672	214	0.169928	0.167805	214	0.116882	0.127935	214	0.0624862	0.076847	214	0.0304234	0	214	0.021337	0	214	0.0123492	0		214	0.110177	0	214	0.100054	0.095631
214.2	0.160632	0.160949	214.2	0.134272	0.129312	214.2	0.082402	0.0885338	214.2	0.0394373	0.0452146	214.2	0.0206778	0.0276429	214.2	0.016275	0	214.2	0.00800769	0		214.2	0.205378	0.2047	214.2	0.170755	0.167871	214.2	0.117828	0.128015	214.2	0.0633735	0.0769059	214.2	0.030727	0	214.2	0.0217083	0	214.2	0.0122143	0		214.2	0.110288	0	214.2	0.100694	0.0956312
214.4	0.160684	0.160978	214.4	0.13321	0.12937	214.4	0.0818339	0.0885919	214.4	0.0393331	0.0452501	214.4	0.0206624	0.0276666	214.4	0.0154438	0	214.4	0.00767797	0		214.4	0.205428	0.204729	214.4	0.171442	0.167937	214.4	0.117922	0.128094	214.4	0.0636928	0.0769648	214.4	0.0307429	0	214.4	0.0218719	0	214.4	0.0118667	0		214.4	0.110595	0	214.4	0.100798	0.0956315
214.6	0.160681	0.161008	214.6	0.133081	0.129427	214.6	0.0815314	0.08865	214.6	0.0394589	0.0452857	214.6	0.0204592	0.0276903	214.6	0.0153576	0	214.6	0.0073127	0		214.6	0.206424	0.204757	214.6	0.171728	0.168003	214.6	0.118977	0.128174	214.6	0.0643267	0.0770237	214.6	0.031307	0	214.6	0.0221555	0	214.6	0.0121547	0		214.6	0.111171	0	214.6	0.101493	0.0956318
214.8	0.161136	0.161038	214.8	0.133172	0.129484	214.8	0.0816273	0.088708	214.8	0.0394856	0.0453212	214.8	0.0204525	0.027714	214.8	0.0151601	0	214.8	0.00724602	0		214.8	0.206532	0.204786	214.8	0.17246	0.168069	214.8	0.11955	0.128253	214.8	0.0641504	0.0770826	214.8	0.0317216	0	214.8	0.0224775	0	214.8	0.0121778	0		214.8	0.111551	0	214.8	0.101484	0.095632
215	0.160833	0.161067	215	0.132567	0.129542	215	0.0812712	0.088766	215	0.0395585	0.0453567	215	0.0205096	0.0277377	215	0.0153106	0	215	0.00728449	0		215	0.206773	0.204814	215	0.173204	0.168134	215	0.120358	0.128332	215	0.0648593	0.0771414	215	0.0323365	0	215	0.022919	0	215	0.0120086	0		215	0.111867	0	215	0.101552	0.0956323
215.2	0.160268	0.161097	215.2	0.132681	0.129599	215.2	0.0805883	0.0888239	215.2	0.0391279	0.0453922	215.2	0.0204243	0.0277614	215.2	0.0152283	0	215.2	0.0075389	0		215.2	0.207432	0.204842	215.2	0.174122	0.1682	215.2	0.120956	0.128411	215.2	0.0655837	0.0772002	215.2	0.0329051	0	215.2	0.0232194	0	215.2	0.01305	0		215.2	0.111686	0	215.2	0.101231	0.0956326
215.4	0.160335	0.161126	215.4	0.133478	0.129656	215.4	0.0807442	0.0888818	215.4	0.0393412	0.0454277	215.4	0.0206298	0.0277851	215.4	0.015225	0	215.4	0.00765489	0		215.4	0.208036	0.20487	215.4	0.17434	0.168265	215.4	0.121202	0.12849	215.4	0.0657158	0.077259	215.4	0.0332334	0	215.4	0.0235937	0	215.4	0.0131127	0		215.4	0.111979	0	215.4	0.101929	0.0956328
215.6	0.160945	0.161156	215.6	0.13361	0.129713	215.6	0.0811149	0.0889397	215.6	0.039059	0.0454632	215.6	0.0206318	0.0278088	215.6	0.0156	0	215.6	0.00759383	0		215.6	0.208737	0.204898	215.6	0.174801	0.168331	215.6	0.122182	0.12857	215.6	0.0669393	0.0773178	215.6	0.0342436	0	215.6	0.0246986	0	215.6	0.0138328	0		215.6	0.11205	0	215.6	0.10176	0.0956331
[truncated: 1,921 more rows]
[truncated: 36 more columns]

## Sheet: Supplementary Figure 5
	Number of endocytic compartments in region of interest
	VLP-treated	VLP+M4
	356	234
	484	156
	559	213
		182
